# Supplementary material for: Evaluation and cost estimation of laboratory test overuse in 43 commonly ordered parameters through a Computerized Clinical Decision Support System (CCDSS) in a large university hospital
Source: PLoS One. 2020 Aug 6;15(8):e0237159. doi: 10.1371/journal.pone.0237159 (PMC7410244; doi:10.1371/journal.pone.0237159)
Supplement: S1 Dataset — (XLSX) [file pone.0237159.s001.xlsx]

## Sheet: Dataset
Rule desc	Rule	Test	Class 1	Class 2	Violations	Tot test	% Violations	Data	Unit cost	Total cost
Test was already requested in 24 hours	Biologic invariance	Total Serum Protein	Basic panel		2599	12945	0.200772	2016-07-01	4.23	10993.8
Test was already requested in 24 hours	Biologic invariance	Total Serum Protein	Basic panel		1150	7775	0.14791	2016-08-01	4.23	4864.5
Test was already requested in 24 hours	Biologic invariance	Total Serum Protein	Basic panel		1494	10993	0.135905	2016-09-01	4.23	6319.62
Test was already requested in 24 hours	Biologic invariance	Total Serum Protein	Basic panel		1501	11615	0.129229	2016-10-01	4.23	6349.23
Test was already requested in 24 hours	Biologic invariance	Total Serum Protein	Basic panel		1555	11124	0.139788	2016-11-01	4.23	6577.65
Test was already requested in 24 hours	Biologic invariance	Total Serum Protein	Basic panel		1401	10555	0.132733	2016-12-01	4.23	5926.23
Test was already requested in 24 hours	Biologic invariance	Total Serum Protein	Basic panel		1622	11674	0.138941	2017-01-01	4.23	6861.06
Test was already requested in 24 hours	Biologic invariance	Total Serum Protein	Basic panel		1622	11674	0.138941	2017-02-01	4.23	6861.06
Test was already requested in 24 hours	Biologic invariance	Total Serum Protein	Basic panel		1673	11578	0.144498	2017-03-01	4.23	7076.79
Test was already requested in 24 hours	Biologic invariance	Total Serum Protein	Basic panel		1453	7141	0.203473	2017-04-01	4.23	6146.19
Test was already requested in 24 hours	Biologic invariance	Total Serum Protein	Basic panel		2598	11499	0.225933	2017-05-01	4.23	10989.5
Test was already requested in 24 hours	Biologic invariance	Total Serum Protein	Basic panel		2431	10760	0.225929	2017-06-01	4.23	10283.1
Test was already requested in 24 hours	Biologic invariance	Total Serum Protein	Basic panel		2646	10751	0.246117	2017-07-01	4.23	11192.6
Test was already requested in 24 hours	Biologic invariance	Total Serum Protein	Basic panel		2196	8132	0.270044	2017-08-01	4.23	9289.08
Test was already requested in 24 hours	Biologic invariance	Total Serum Protein	Basic panel		2496	11095	0.224966	2017-09-01	4.23	10558.1
Test was already requested in 24 hours	Biologic invariance	Total Serum Protein	Basic panel		2730	11717	0.232995	2017-10-01	4.23	11547.9
Test was already requested in 24 hours	Biologic invariance	Total Serum Protein	Basic panel		2524	11126	0.226856	2017-11-01	4.23	10676.5
Test was already requested in 24 hours	Biologic invariance	Total Serum Protein	Basic panel		2493	10821	0.230385	2017-12-01	4.23	10545.4
Test was already requested in 24 hours	Biologic invariance	Total Serum Protein	Basic panel		2700	11743	0.229924	2018-01-01	4.23	11421
Test was already requested in 24 hours	Biologic invariance	Total Serum Protein	Basic panel		1411	11163	0.1264	2018-02-01	4.23	5968.53
Test was already requested in 24 hours	Biologic invariance	Aspartate Aminotransferase	Basic panel	Liver panel	1115	5338	0.20888	2016-07-01	1.04	1159.6
Test was already requested in 24 hours	Biologic invariance	Aspartate Aminotransferase	Basic panel	Liver panel	266	2284	0.116462	2016-08-01	1.04	276.64
Test was already requested in 24 hours	Biologic invariance	Aspartate Aminotransferase	Basic panel	Liver panel	461	4345	0.106099	2016-09-01	1.04	479.44
Test was already requested in 24 hours	Biologic invariance	Aspartate Aminotransferase	Basic panel	Liver panel	527	5187	0.1016	2016-10-01	1.04	548.08
Test was already requested in 24 hours	Biologic invariance	Aspartate Aminotransferase	Basic panel	Liver panel	492	5056	0.0973101	2016-11-01	1.04	511.68
Test was already requested in 24 hours	Biologic invariance	Aspartate Aminotransferase	Basic panel	Liver panel	376	4093	0.0918642	2016-12-01	1.04	391.04
Test was already requested in 24 hours	Biologic invariance	Aspartate Aminotransferase	Basic panel	Liver panel	541	4807	0.112544	2017-01-01	1.04	562.64
Test was already requested in 24 hours	Biologic invariance	Aspartate Aminotransferase	Basic panel	Liver panel	541	4807	0.112544	2017-02-01	1.04	562.64
Test was already requested in 24 hours	Biologic invariance	Aspartate Aminotransferase	Basic panel	Liver panel	582	5272	0.110395	2017-03-01	1.04	605.28
Test was already requested in 24 hours	Biologic invariance	Aspartate Aminotransferase	Basic panel	Liver panel	543	2913	0.186406	2017-04-01	1.04	564.72
Test was already requested in 24 hours	Biologic invariance	Aspartate Aminotransferase	Basic panel	Liver panel	1093	4508	0.242458	2017-05-01	1.04	1136.72
Test was already requested in 24 hours	Biologic invariance	Aspartate Aminotransferase	Basic panel	Liver panel	1039	4220	0.246209	2017-06-01	1.04	1080.56
Test was already requested in 24 hours	Biologic invariance	Aspartate Aminotransferase	Basic panel	Liver panel	1157	4146	0.279064	2017-07-01	1.04	1203.28
Test was already requested in 24 hours	Biologic invariance	Aspartate Aminotransferase	Basic panel	Liver panel	860	2646	0.325019	2017-08-01	1.04	894.4
Test was already requested in 24 hours	Biologic invariance	Aspartate Aminotransferase	Basic panel	Liver panel	1246	4849	0.25696	2017-09-01	1.04	1295.84
Test was already requested in 24 hours	Biologic invariance	Aspartate Aminotransferase	Basic panel	Liver panel	1414	5386	0.262532	2017-10-01	1.04	1470.56
Test was already requested in 24 hours	Biologic invariance	Aspartate Aminotransferase	Basic panel	Liver panel	1377	5273	0.261142	2017-11-01	1.04	1432.08
Test was already requested in 24 hours	Biologic invariance	Aspartate Aminotransferase	Basic panel	Liver panel	1314	4617	0.2846	2017-12-01	1.04	1366.56
Test was already requested in 24 hours	Biologic invariance	Aspartate Aminotransferase	Basic panel	Liver panel	1471	5052	0.291172	2018-01-01	1.04	1529.84
Test was already requested in 24 hours	Biologic invariance	Aspartate Aminotransferase	Basic panel	Liver panel	989	4837	0.204466	2018-02-01	1.04	1028.56
Test was already requested in 24 hours	Biologic invariance	Alanine Transaminase	Basic panel	Liver panel	3592	20610	0.174284	2016-07-01	1	3592
Test was already requested in 24 hours	Biologic invariance	Alanine Transaminase	Basic panel	Liver panel	2078	12973	0.160179	2016-08-01	1	2078
Test was already requested in 24 hours	Biologic invariance	Alanine Transaminase	Basic panel	Liver panel	2382	17117	0.13916	2016-09-01	1	2382
Test was already requested in 24 hours	Biologic invariance	Alanine Transaminase	Basic panel	Liver panel	2557	18499	0.138224	2016-10-01	1	2557
Test was already requested in 24 hours	Biologic invariance	Alanine Transaminase	Basic panel	Liver panel	2569	18119	0.141785	2016-11-01	1	2569
Test was already requested in 24 hours	Biologic invariance	Alanine Transaminase	Basic panel	Liver panel	2442	17022	0.143461	2016-12-01	1	2442
Test was already requested in 24 hours	Biologic invariance	Alanine Transaminase	Basic panel	Liver panel	2582	18211	0.141782	2017-01-01	1	2582
Test was already requested in 24 hours	Biologic invariance	Alanine Transaminase	Basic panel	Liver panel	2582	18211	0.141782	2017-02-01	1	2582
Test was already requested in 24 hours	Biologic invariance	Alanine Transaminase	Basic panel	Liver panel	2834	19272	0.147053	2017-03-01	1	2834
Test was already requested in 24 hours	Biologic invariance	Alanine Transaminase	Basic panel	Liver panel	2257	11883	0.189935	2017-04-01	1	2257
Test was already requested in 24 hours	Biologic invariance	Alanine Transaminase	Basic panel	Liver panel	3801	18398	0.206599	2017-05-01	1	3801
Test was already requested in 24 hours	Biologic invariance	Alanine Transaminase	Basic panel	Liver panel	3654	17346	0.210654	2017-06-01	1	3654
Test was already requested in 24 hours	Biologic invariance	Alanine Transaminase	Basic panel	Liver panel	3812	17046	0.22363	2017-07-01	1	3812
Test was already requested in 24 hours	Biologic invariance	Alanine Transaminase	Basic panel	Liver panel	3424	13743	0.249145	2017-08-01	1	3424
Test was already requested in 24 hours	Biologic invariance	Alanine Transaminase	Basic panel	Liver panel	3743	17244	0.217061	2017-09-01	1	3743
Test was already requested in 24 hours	Biologic invariance	Alanine Transaminase	Basic panel	Liver panel	4106	18931	0.216893	2017-10-01	1	4106
Test was already requested in 24 hours	Biologic invariance	Alanine Transaminase	Basic panel	Liver panel	3934	18274	0.215279	2017-11-01	1	3934
Test was already requested in 24 hours	Biologic invariance	Alanine Transaminase	Basic panel	Liver panel	3884	17933	0.216584	2017-12-01	1	3884
Test was already requested in 24 hours	Biologic invariance	Alanine Transaminase	Basic panel	Liver panel	4232	18940	0.223442	2018-01-01	1	4232
Test was already requested in 24 hours	Biologic invariance	Alanine Transaminase	Basic panel	Liver panel	1961	17457	0.112333	2018-02-01	1	1961
Test was already requested in 24 hours	Biologic invariance	Bilirubin	Basic panel	Liver panel	3750	19022	0.19714	2016-07-01	1.41	5287.5
Test was already requested in 24 hours	Biologic invariance	Bilirubin	Basic panel	Liver panel	1986	12473	0.159224	2016-08-01	1.41	2800.26
Test was already requested in 24 hours	Biologic invariance	Bilirubin	Basic panel	Liver panel	2332	15897	0.146694	2016-09-01	1.41	3288.12
Test was already requested in 24 hours	Biologic invariance	Bilirubin	Basic panel	Liver panel	2430	17055	0.14248	2016-10-01	1.41	3426.3
Test was already requested in 24 hours	Biologic invariance	Bilirubin	Basic panel	Liver panel	2511	16810	0.149375	2016-11-01	1.41	3540.51
Test was already requested in 24 hours	Biologic invariance	Bilirubin	Basic panel	Liver panel	2396	15973	0.150003	2016-12-01	1.41	3378.36
Test was already requested in 24 hours	Biologic invariance	Bilirubin	Basic panel	Liver panel	2490	17020	0.146298	2017-01-01	1.41	3510.9
Test was already requested in 24 hours	Biologic invariance	Bilirubin	Basic panel	Liver panel	2490	17020	0.146298	2017-02-01	1.41	3510.9
Test was already requested in 24 hours	Biologic invariance	Bilirubin	Basic panel	Liver panel	2693	17798	0.151309	2017-03-01	1.41	3797.13
Test was already requested in 24 hours	Biologic invariance	Bilirubin	Basic panel	Liver panel	2273	10993	0.206768	2017-04-01	1.41	3204.93
Test was already requested in 24 hours	Biologic invariance	Bilirubin	Basic panel	Liver panel	3999	17149	0.233191	2017-05-01	1.41	5638.59
Test was already requested in 24 hours	Biologic invariance	Bilirubin	Basic panel	Liver panel	3643	16126	0.225908	2017-06-01	1.41	5136.63
Test was already requested in 24 hours	Biologic invariance	Bilirubin	Basic panel	Liver panel	3938	15920	0.247362	2017-07-01	1.41	5552.58
Test was already requested in 24 hours	Biologic invariance	Bilirubin	Basic panel	Liver panel	3538	13282	0.266376	2017-08-01	1.41	4988.58
Test was already requested in 24 hours	Biologic invariance	Bilirubin	Basic panel	Liver panel	3736	16313	0.22902	2017-09-01	1.41	5267.76
Test was already requested in 24 hours	Biologic invariance	Bilirubin	Basic panel	Liver panel	4005	17702	0.226246	2017-10-01	1.41	5647.05
Test was already requested in 24 hours	Biologic invariance	Bilirubin	Basic panel	Liver panel	3908	17242	0.226656	2017-11-01	1.41	5510.28
Test was already requested in 24 hours	Biologic invariance	Bilirubin	Basic panel	Liver panel	3806	16877	0.225514	2017-12-01	1.41	5366.46
Test was already requested in 24 hours	Biologic invariance	Bilirubin	Basic panel	Liver panel	4120	17855	0.230748	2018-01-01	1.41	5809.2
Test was already requested in 24 hours	Biologic invariance	Bilirubin	Basic panel	Liver panel	1950	16245	0.120037	2018-02-01	1.41	2749.5
Test was already requested in 21 days	Biologic invariance	Total Cholesterol	Basic panel	Lipid panel	212	9703	0.0218489	2016-07-01	1.04	220.48
Test was already requested in 21 days	Biologic invariance	Total Cholesterol	Basic panel	Lipid panel	332	4875	0.0681026	2016-08-01	1.04	345.28
Test was already requested in 21 days	Biologic invariance	Total Cholesterol	Basic panel	Lipid panel	252	8309	0.0303286	2016-09-01	1.04	262.08
Test was already requested in 21 days	Biologic invariance	Total Cholesterol	Basic panel	Lipid panel	291	9330	0.0311897	2016-10-01	1.04	302.64
Test was already requested in 21 days	Biologic invariance	Total Cholesterol	Basic panel	Lipid panel	233	8867	0.0262772	2016-11-01	1.04	242.32
Test was already requested in 21 days	Biologic invariance	Total Cholesterol	Basic panel	Lipid panel	267	7455	0.0358149	2016-12-01	1.04	277.68
Test was already requested in 21 days	Biologic invariance	Total Cholesterol	Basic panel	Lipid panel	182	8899	0.0204517	2017-01-01	1.04	189.28
Test was already requested in 21 days	Biologic invariance	Total Cholesterol	Basic panel	Lipid panel	182	8899	0.0204517	2017-02-01	1.04	189.28
Test was already requested in 21 days	Biologic invariance	Total Cholesterol	Basic panel	Lipid panel	229	9513	0.0240723	2017-03-01	1.04	238.16
Test was already requested in 21 days	Biologic invariance	Total Cholesterol	Basic panel	Lipid panel	165	5270	0.0313093	2017-04-01	1.04	171.6
Test was already requested in 21 days	Biologic invariance	Total Cholesterol	Basic panel	Lipid panel	325	8704	0.0373392	2017-05-01	1.04	338
Test was already requested in 21 days	Biologic invariance	Total Cholesterol	Basic panel	Lipid panel	263	8010	0.032834	2017-06-01	1.04	273.52
Test was already requested in 21 days	Biologic invariance	Total Cholesterol	Basic panel	Lipid panel	228	7968	0.0286145	2017-07-01	1.04	237.12
Test was already requested in 21 days	Biologic invariance	Total Cholesterol	Basic panel	Lipid panel	295	5344	0.0552021	2017-08-01	1.04	306.8
Test was already requested in 21 days	Biologic invariance	Total Cholesterol	Basic panel	Lipid panel	259	8315	0.0311485	2017-09-01	1.04	269.36
Test was already requested in 21 days	Biologic invariance	Total Cholesterol	Basic panel	Lipid panel	418	9181	0.0455288	2017-10-01	1.04	434.72
Test was already requested in 21 days	Biologic invariance	Total Cholesterol	Basic panel	Lipid panel	330	8751	0.03771	2017-11-01	1.04	343.2
Test was already requested in 21 days	Biologic invariance	Total Cholesterol	Basic panel	Lipid panel	362	8044	0.0450025	2017-12-01	1.04	376.48
Test was already requested in 21 days	Biologic invariance	Total Cholesterol	Basic panel	Lipid panel	364	8458	0.0430362	2018-01-01	1.04	378.56
Test was already requested in 21 days	Biologic invariance	Total Cholesterol	Basic panel	Lipid panel	68	7731	0.00879576	2018-02-01	1.04	70.72
Test was already requested in 24 hours	Biologic invariance	Chloride	Basic panel	Electrolytes	1587	7712	0.205783	2016-07-01	1.13	1793.31
Test was already requested in 24 hours	Biologic invariance	Chloride	Basic panel	Electrolytes	638	4468	0.142793	2016-08-01	1.13	720.94
Test was already requested in 24 hours	Biologic invariance	Chloride	Basic panel	Electrolytes	764	6356	0.120201	2016-09-01	1.13	863.32
Test was already requested in 24 hours	Biologic invariance	Chloride	Basic panel	Electrolytes	836	7029	0.118936	2016-10-01	1.13	944.68
Test was already requested in 24 hours	Biologic invariance	Chloride	Basic panel	Electrolytes	845	6845	0.123448	2016-11-01	1.13	954.85
Test was already requested in 24 hours	Biologic invariance	Chloride	Basic panel	Electrolytes	724	6289	0.115122	2016-12-01	1.13	818.12
Test was already requested in 24 hours	Biologic invariance	Chloride	Basic panel	Electrolytes	911	7117	0.128003	2017-01-01	1.13	1029.43
Test was already requested in 24 hours	Biologic invariance	Chloride	Basic panel	Electrolytes	911	7117	0.128003	2017-02-01	1.13	1029.43
Test was already requested in 24 hours	Biologic invariance	Chloride	Basic panel	Electrolytes	1002	7328	0.136736	2017-03-01	1.13	1132.26
Test was already requested in 24 hours	Biologic invariance	Chloride	Basic panel	Electrolytes	889	4361	0.203852	2017-04-01	1.13	1004.57
Test was already requested in 24 hours	Biologic invariance	Chloride	Basic panel	Electrolytes	1706	6608	0.258172	2017-05-01	1.13	1927.78
Test was already requested in 24 hours	Biologic invariance	Chloride	Basic panel	Electrolytes	1559	6318	0.246755	2017-06-01	1.13	1761.67
Test was already requested in 24 hours	Biologic invariance	Chloride	Basic panel	Electrolytes	1641	6244	0.262812	2017-07-01	1.13	1854.33
Test was already requested in 24 hours	Biologic invariance	Chloride	Basic panel	Electrolytes	1261	4338	0.290687	2017-08-01	1.13	1424.93
Test was already requested in 24 hours	Biologic invariance	Chloride	Basic panel	Electrolytes	1583	6198	0.255405	2017-09-01	1.13	1788.79
Test was already requested in 24 hours	Biologic invariance	Chloride	Basic panel	Electrolytes	1740	6691	0.260051	2017-10-01	1.13	1966.2
Test was already requested in 24 hours	Biologic invariance	Chloride	Basic panel	Electrolytes	1630	6304	0.258566	2017-11-01	1.13	1841.9
Test was already requested in 24 hours	Biologic invariance	Chloride	Basic panel	Electrolytes	1617	6052	0.267184	2017-12-01	1.13	1827.21
Test was already requested in 24 hours	Biologic invariance	Chloride	Basic panel	Electrolytes	1722	6569	0.26214	2018-01-01	1.13	1945.86
Test was already requested in 24 hours	Biologic invariance	Chloride	Basic panel	Electrolytes	1123	6380	0.176019	2018-02-01	1.13	1268.99
Test cannot be requested with lipase test	Incompatibility	Amylase	Basic panel		1466	8506	0.172349	2016-07-01	1.84	2697.44
Test cannot be requested with lipase test	Incompatibility	Amylase	Basic panel		1056	6377	0.165595	2016-08-01	1.84	1943.04
Test cannot be requested with lipase test	Incompatibility	Amylase	Basic panel		1237	6922	0.178706	2016-09-01	1.84	2276.08
Test cannot be requested with lipase test	Incompatibility	Amylase	Basic panel		1404	7445	0.188583	2016-10-01	1.84	2583.36
Test cannot be requested with lipase test	Incompatibility	Amylase	Basic panel		1454	7341	0.198066	2016-11-01	1.84	2675.36
Test cannot be requested with lipase test	Incompatibility	Amylase	Basic panel		1287	7588	0.16961	2016-12-01	1.84	2368.08
Test cannot be requested with lipase test	Incompatibility	Amylase	Basic panel		1488	7532	0.197557	2017-01-01	1.84	2737.92
Test cannot be requested with lipase test	Incompatibility	Amylase	Basic panel		1488	7532	0.197557	2017-02-01	1.84	2737.92
Test cannot be requested with lipase test	Incompatibility	Amylase	Basic panel		1580	7557	0.209078	2017-03-01	1.84	2907.2
Test cannot be requested with lipase test	Incompatibility	Amylase	Basic panel		935	4977	0.187864	2017-04-01	1.84	1720.4
Test cannot be requested with lipase test	Incompatibility	Amylase	Basic panel		1431	7669	0.186595	2017-05-01	1.84	2633.04
Test cannot be requested with lipase test	Incompatibility	Amylase	Basic panel		1258	7195	0.174844	2017-06-01	1.84	2314.72
Test cannot be requested with lipase test	Incompatibility	Amylase	Basic panel		1447	7416	0.195119	2017-07-01	1.84	2662.48
Test cannot be requested with lipase test	Incompatibility	Amylase	Basic panel		1248	6548	0.190593	2017-08-01	1.84	2296.32
Test cannot be requested with lipase test	Incompatibility	Amylase	Basic panel		1490	7188	0.20729	2017-09-01	1.84	2741.6
Test cannot be requested with lipase test	Incompatibility	Amylase	Basic panel		1734	8049	0.21543	2017-10-01	1.84	3190.56
Test cannot be requested with lipase test	Incompatibility	Amylase	Basic panel		1732	7736	0.223888	2017-11-01	1.84	3186.88
Test cannot be requested with lipase test	Incompatibility	Amylase	Basic panel		1665	8211	0.202777	2017-12-01	1.84	3063.6
Test cannot be requested with lipase test	Incompatibility	Amylase	Basic panel		1782	8671	0.205513	2018-01-01	1.84	3278.88
Test cannot be requested with lipase test	Incompatibility	Amylase	Basic panel		1516	7411	0.204561	2018-02-01	1.84	2789.44
Test was already requested in 24 hours	Biologic invariance	Gamma-Glutamyl Transferase	Basic panel	Liver panel	2314	11669	0.198303	2016-07-01	1.13	2614.82
Test was already requested in 24 hours	Biologic invariance	Gamma-Glutamyl Transferase	Basic panel	Liver panel	903	6713	0.134515	2016-08-01	1.13	1020.39
Test was already requested in 24 hours	Biologic invariance	Gamma-Glutamyl Transferase	Basic panel	Liver panel	1163	9888	0.117617	2016-09-01	1.13	1314.19
Test was already requested in 24 hours	Biologic invariance	Gamma-Glutamyl Transferase	Basic panel	Liver panel	1282	10928	0.117313	2016-10-01	1.13	1448.66
Test was already requested in 24 hours	Biologic invariance	Gamma-Glutamyl Transferase	Basic panel	Liver panel	1336	10577	0.126312	2016-11-01	1.13	1509.68
Test was already requested in 24 hours	Biologic invariance	Gamma-Glutamyl Transferase	Basic panel	Liver panel	1136	9738	0.116656	2016-12-01	1.13	1283.68
Test was already requested in 24 hours	Biologic invariance	Gamma-Glutamyl Transferase	Basic panel	Liver panel	1342	10656	0.125938	2017-01-01	1.13	1516.46
Test was already requested in 24 hours	Biologic invariance	Gamma-Glutamyl Transferase	Basic panel	Liver panel	1342	10656	0.125938	2017-02-01	1.13	1516.46
Test was already requested in 24 hours	Biologic invariance	Gamma-Glutamyl Transferase	Basic panel	Liver panel	1460	11439	0.127634	2017-03-01	1.13	1649.8
Test was already requested in 24 hours	Biologic invariance	Gamma-Glutamyl Transferase	Basic panel	Liver panel	1429	6938	0.205967	2017-04-01	1.13	1614.77
Test was already requested in 24 hours	Biologic invariance	Gamma-Glutamyl Transferase	Basic panel	Liver panel	2610	10732	0.243198	2017-05-01	1.13	2949.3
Test was already requested in 24 hours	Biologic invariance	Gamma-Glutamyl Transferase	Basic panel	Liver panel	2344	9949	0.235602	2017-06-01	1.13	2648.72
Test was already requested in 24 hours	Biologic invariance	Gamma-Glutamyl Transferase	Basic panel	Liver panel	2552	9843	0.259271	2017-07-01	1.13	2883.76
Test was already requested in 24 hours	Biologic invariance	Gamma-Glutamyl Transferase	Basic panel	Liver panel	2070	7097	0.291673	2017-08-01	1.13	2339.1
Test was already requested in 24 hours	Biologic invariance	Gamma-Glutamyl Transferase	Basic panel	Liver panel	2545	10323	0.246537	2017-09-01	1.13	2875.85
Test was already requested in 24 hours	Biologic invariance	Gamma-Glutamyl Transferase	Basic panel	Liver panel	2753	11031	0.249569	2017-10-01	1.13	3110.89
Test was already requested in 24 hours	Biologic invariance	Gamma-Glutamyl Transferase	Basic panel	Liver panel	2581	10903	0.236724	2017-11-01	1.13	2916.53
Test was already requested in 24 hours	Biologic invariance	Gamma-Glutamyl Transferase	Basic panel	Liver panel	2599	10340	0.251354	2017-12-01	1.13	2936.87
Test was already requested in 24 hours	Biologic invariance	Gamma-Glutamyl Transferase	Basic panel	Liver panel	2693	10793	0.249514	2018-01-01	1.13	3043.09
Test was already requested in 24 hours	Biologic invariance	Gamma-Glutamyl Transferase	Basic panel	Liver panel	1587	10108	0.157004	2018-02-01	1.13	1793.31
Test was already requested in 21 days	Biologic invariance	Triglycerides	Basic panel	Lipid panel	972	8152	0.119235	2016-07-01	1.17	1137.24
Test was already requested in 21 days	Biologic invariance	Triglycerides	Basic panel	Lipid panel	695	3852	0.180426	2016-08-01	1.17	813.15
Test was already requested in 21 days	Biologic invariance	Triglycerides	Basic panel	Lipid panel	981	7100	0.138169	2016-09-01	1.17	1147.77
Test was already requested in 21 days	Biologic invariance	Triglycerides	Basic panel	Lipid panel	1036	7908	0.131007	2016-10-01	1.17	1212.12
Test was already requested in 21 days	Biologic invariance	Triglycerides	Basic panel	Lipid panel	997	7473	0.133414	2016-11-01	1.17	1166.49
Test was already requested in 21 days	Biologic invariance	Triglycerides	Basic panel	Lipid panel	1062	6263	0.169567	2016-12-01	1.17	1242.54
Test was already requested in 21 days	Biologic invariance	Triglycerides	Basic panel	Lipid panel	945	7538	0.125365	2017-01-01	1.17	1105.65
Test was already requested in 21 days	Biologic invariance	Triglycerides	Basic panel	Lipid panel	945	7538	0.125365	2017-02-01	1.17	1105.65
Test was already requested in 21 days	Biologic invariance	Triglycerides	Basic panel	Lipid panel	1103	8130	0.13567	2017-03-01	1.17	1290.51
Test was already requested in 21 days	Biologic invariance	Triglycerides	Basic panel	Lipid panel	699	4515	0.154817	2017-04-01	1.17	817.83
Test was already requested in 21 days	Biologic invariance	Triglycerides	Basic panel	Lipid panel	1187	7217	0.164473	2017-05-01	1.17	1388.79
Test was already requested in 21 days	Biologic invariance	Triglycerides	Basic panel	Lipid panel	1198	6824	0.175557	2017-06-01	1.17	1401.66
Test was already requested in 21 days	Biologic invariance	Triglycerides	Basic panel	Lipid panel	1050	6668	0.157469	2017-07-01	1.17	1228.5
Test was already requested in 21 days	Biologic invariance	Triglycerides	Basic panel	Lipid panel	889	4161	0.213651	2017-08-01	1.17	1040.13
Test was already requested in 21 days	Biologic invariance	Triglycerides	Basic panel	Lipid panel	1200	6942	0.172861	2017-09-01	1.17	1404
Test was already requested in 21 days	Biologic invariance	Triglycerides	Basic panel	Lipid panel	1509	7888	0.191303	2017-10-01	1.17	1765.53
Test was already requested in 21 days	Biologic invariance	Triglycerides	Basic panel	Lipid panel	1301	7464	0.174303	2017-11-01	1.17	1522.17
Test was already requested in 21 days	Biologic invariance	Triglycerides	Basic panel	Lipid panel	1357	6746	0.201156	2017-12-01	1.17	1587.69
Test was already requested in 21 days	Biologic invariance	Triglycerides	Basic panel	Lipid panel	1469	7307	0.20104	2018-01-01	1.17	1718.73
Test was already requested in 21 days	Biologic invariance	Triglycerides	Basic panel	Lipid panel	242	6978	0.0346804	2018-02-01	1.17	283.14
Test was already requested in 24 hours	Biologic invariance	Sodium	Basic panel	Electrolytes	2554	22930	0.111382	2016-07-01	1.02	2605.08
Test was already requested in 24 hours	Biologic invariance	Sodium	Basic panel	Electrolytes	1954	15285	0.127838	2016-08-01	1.02	1993.08
Test was already requested in 24 hours	Biologic invariance	Sodium	Basic panel	Electrolytes	2242	18676	0.120047	2016-09-01	1.02	2286.84
Test was already requested in 24 hours	Biologic invariance	Sodium	Basic panel	Electrolytes	2408	20185	0.119297	2016-10-01	1.02	2456.16
Test was already requested in 24 hours	Biologic invariance	Sodium	Basic panel	Electrolytes	2186	19834	0.110215	2016-11-01	1.02	2229.72
Test was already requested in 24 hours	Biologic invariance	Sodium	Basic panel	Electrolytes	2840	19543	0.145321	2016-12-01	1.02	2896.8
Test was already requested in 24 hours	Biologic invariance	Sodium	Basic panel	Electrolytes	2178	20354	0.107006	2017-01-01	1.02	2221.56
Test was already requested in 24 hours	Biologic invariance	Sodium	Basic panel	Electrolytes	2178	20354	0.107006	2017-02-01	1.02	2221.56
Test was already requested in 24 hours	Biologic invariance	Sodium	Basic panel	Electrolytes	2359	21152	0.111526	2017-03-01	1.02	2406.18
Test was already requested in 24 hours	Biologic invariance	Sodium	Basic panel	Electrolytes	1706	13567	0.125746	2017-04-01	1.02	1740.12
Test was already requested in 24 hours	Biologic invariance	Sodium	Basic panel	Electrolytes	3004	20662	0.145388	2017-05-01	1.02	3064.08
Test was already requested in 24 hours	Biologic invariance	Sodium	Basic panel	Electrolytes	3029	19771	0.153204	2017-06-01	1.02	3089.58
Test was already requested in 24 hours	Biologic invariance	Sodium	Basic panel	Electrolytes	2819	19081	0.147739	2017-07-01	1.02	2875.38
Test was already requested in 24 hours	Biologic invariance	Sodium	Basic panel	Electrolytes	2731	16248	0.168082	2017-08-01	1.02	2785.62
Test was already requested in 24 hours	Biologic invariance	Sodium	Basic panel	Electrolytes	3465	19270	0.179813	2017-09-01	1.02	3534.3
Test was already requested in 24 hours	Biologic invariance	Sodium	Basic panel	Electrolytes	4018	21085	0.190562	2017-10-01	1.02	4098.36
Test was already requested in 24 hours	Biologic invariance	Sodium	Basic panel	Electrolytes	3829	20580	0.186054	2017-11-01	1.02	3905.58
Test was already requested in 24 hours	Biologic invariance	Sodium	Basic panel	Electrolytes	4143	20508	0.202019	2017-12-01	1.02	4225.86
Test was already requested in 24 hours	Biologic invariance	Sodium	Basic panel	Electrolytes	4186	21853	0.191553	2018-01-01	1.02	4269.72
Test was already requested in 24 hours	Biologic invariance	Sodium	Basic panel	Electrolytes	1874	20029	0.0935643	2018-02-01	1.02	1911.48
Test was already requested in 24 hours	Biologic invariance	Potassium	Basic panel	Electrolytes	3748	23026	0.162773	2016-07-01	1.02	3822.96
Test was already requested in 24 hours	Biologic invariance	Potassium	Basic panel	Electrolytes	2461	15349	0.160336	2016-08-01	1.02	2510.22
Test was already requested in 24 hours	Biologic invariance	Potassium	Basic panel	Electrolytes	2645	18727	0.14124	2016-09-01	1.02	2697.9
Test was already requested in 24 hours	Biologic invariance	Potassium	Basic panel	Electrolytes	2904	20242	0.143464	2016-10-01	1.02	2962.08
Test was already requested in 24 hours	Biologic invariance	Potassium	Basic panel	Electrolytes	2781	19873	0.139939	2016-11-01	1.02	2836.62
Test was already requested in 24 hours	Biologic invariance	Potassium	Basic panel	Electrolytes	3150	19572	0.160944	2016-12-01	1.02	3213
Test was already requested in 24 hours	Biologic invariance	Potassium	Basic panel	Electrolytes	2888	20432	0.141347	2017-01-01	1.02	2945.76
Test was already requested in 24 hours	Biologic invariance	Potassium	Basic panel	Electrolytes	2888	20432	0.141347	2017-02-01	1.02	2945.76
Test was already requested in 24 hours	Biologic invariance	Potassium	Basic panel	Electrolytes	3120	21275	0.146651	2017-03-01	1.02	3182.4
Test was already requested in 24 hours	Biologic invariance	Potassium	Basic panel	Electrolytes	2485	13634	0.182265	2017-04-01	1.02	2534.7
Test was already requested in 24 hours	Biologic invariance	Potassium	Basic panel	Electrolytes	4262	20742	0.205477	2017-05-01	1.02	4347.24
Test was already requested in 24 hours	Biologic invariance	Potassium	Basic panel	Electrolytes	4150	19856	0.209005	2017-06-01	1.02	4233
Test was already requested in 24 hours	Biologic invariance	Potassium	Basic panel	Electrolytes	4133	19167	0.215631	2017-07-01	1.02	4215.66
Test was already requested in 24 hours	Biologic invariance	Potassium	Basic panel	Electrolytes	3835	16317	0.235031	2017-08-01	1.02	3911.7
Test was already requested in 24 hours	Biologic invariance	Potassium	Basic panel	Electrolytes	4251	19352	0.219667	2017-09-01	1.02	4336.02
Test was already requested in 24 hours	Biologic invariance	Potassium	Basic panel	Electrolytes	4605	21152	0.21771	2017-10-01	1.02	4697.1
Test was already requested in 24 hours	Biologic invariance	Potassium	Basic panel	Electrolytes	4602	20660	0.222749	2017-11-01	1.02	4694.04
Test was already requested in 24 hours	Biologic invariance	Potassium	Basic panel	Electrolytes	4753	20549	0.231301	2017-12-01	1.02	4848.06
Test was already requested in 24 hours	Biologic invariance	Potassium	Basic panel	Electrolytes	4969	21940	0.226481	2018-01-01	1.02	5068.38
Test was already requested in 24 hours	Biologic invariance	Potassium	Basic panel	Electrolytes	2122	20077	0.105693	2018-02-01	1.02	2164.44
Test was already requested in 24 hours	Biologic invariance	Procalcitonin	Other		227	2098	0.108198	2016-07-01	14.41	3271.07
Test was already requested in 24 hours	Biologic invariance	Procalcitonin	Other		180	1696	0.106132	2016-08-01	14.41	2593.8
Test was already requested in 24 hours	Biologic invariance	Procalcitonin	Other		202	1770	0.114124	2016-09-01	14.41	2910.82
Test was already requested in 24 hours	Biologic invariance	Procalcitonin	Other		195	1940	0.100515	2016-10-01	14.41	2809.95
Test was already requested in 24 hours	Biologic invariance	Procalcitonin	Other		184	1929	0.0953862	2016-11-01	14.41	2651.44
Test was already requested in 24 hours	Biologic invariance	Procalcitonin	Other		294	2060	0.142718	2016-12-01	14.41	4236.54
Test was already requested in 24 hours	Biologic invariance	Procalcitonin	Other		213	1866	0.114148	2017-01-01	14.41	3069.33
Test was already requested in 24 hours	Biologic invariance	Procalcitonin	Other		213	1866	0.114148	2017-02-01	14.41	3069.33
Test was already requested in 24 hours	Biologic invariance	Procalcitonin	Other		223	2077	0.107366	2017-03-01	14.41	3213.43
Test was already requested in 24 hours	Biologic invariance	Procalcitonin	Other		164	1505	0.10897	2017-04-01	14.41	2363.24
Test was already requested in 24 hours	Biologic invariance	Procalcitonin	Other		294	2251	0.130609	2017-05-01	14.41	4236.54
Test was already requested in 24 hours	Biologic invariance	Procalcitonin	Other		299	2050	0.145854	2017-06-01	14.41	4308.59
Test was already requested in 24 hours	Biologic invariance	Procalcitonin	Other		271	2084	0.130038	2017-07-01	14.41	3905.11
Test was already requested in 24 hours	Biologic invariance	Procalcitonin	Other		298	2046	0.14565	2017-08-01	14.41	4294.18
Test was already requested in 24 hours	Biologic invariance	Procalcitonin	Other		302	1976	0.152834	2017-09-01	14.41	4351.82
Test was already requested in 24 hours	Biologic invariance	Procalcitonin	Other		321	2210	0.145249	2017-10-01	14.41	4625.61
Test was already requested in 24 hours	Biologic invariance	Procalcitonin	Other		342	2398	0.142619	2017-11-01	14.41	4928.22
Test was already requested in 24 hours	Biologic invariance	Procalcitonin	Other		360	2404	0.14975	2017-12-01	14.41	5187.6
Test was already requested in 24 hours	Biologic invariance	Procalcitonin	Other		377	2619	0.143948	2018-01-01	14.41	5432.57
Test was already requested in 24 hours	Biologic invariance	Procalcitonin	Other		53	2176	0.0243566	2018-02-01	14.41	763.73
Test was already requested in 30 days	Biologic invariance	Vitamin B12	Other		48	677	0.070901	2016-07-01	7.32	351.36
Test was already requested in 30 days	Biologic invariance	Vitamin B12	Other		26	391	0.0664962	2016-08-01	7.32	190.32
Test was already requested in 30 days	Biologic invariance	Vitamin B12	Other		39	605	0.0644628	2016-09-01	7.32	285.48
Test was already requested in 30 days	Biologic invariance	Vitamin B12	Other		34	559	0.0608229	2016-10-01	7.32	248.88
Test was already requested in 30 days	Biologic invariance	Vitamin B12	Other		31	592	0.0523649	2016-11-01	7.32	226.92
Test was already requested in 30 days	Biologic invariance	Vitamin B12	Other		36	525	0.0685714	2016-12-01	7.32	263.52
Test was already requested in 30 days	Biologic invariance	Vitamin B12	Other		51	887	0.0574972	2017-01-01	7.32	373.32
Test was already requested in 30 days	Biologic invariance	Vitamin B12	Other		51	887	0.0574972	2017-02-01	7.32	373.32
Test was already requested in 30 days	Biologic invariance	Vitamin B12	Other		45	718	0.0626741	2017-03-01	7.32	329.4
Test was already requested in 30 days	Biologic invariance	Vitamin B12	Other		29	421	0.0688836	2017-04-01	7.32	212.28
Test was already requested in 30 days	Biologic invariance	Vitamin B12	Other		51	665	0.0766917	2017-05-01	7.32	373.32
Test was already requested in 30 days	Biologic invariance	Vitamin B12	Other		54	623	0.0866774	2017-06-01	7.32	395.28
Test was already requested in 30 days	Biologic invariance	Vitamin B12	Other		52	618	0.0841424	2017-07-01	7.32	380.64
Test was already requested in 30 days	Biologic invariance	Vitamin B12	Other		37	442	0.0837104	2017-08-01	7.32	270.84
Test was already requested in 30 days	Biologic invariance	Vitamin B12	Other		58	675	0.0859259	2017-09-01	7.32	424.56
Test was already requested in 30 days	Biologic invariance	Vitamin B12	Other		67	757	0.0885073	2017-10-01	7.32	490.44
Test was already requested in 30 days	Biologic invariance	Vitamin B12	Other		52	712	0.0730337	2017-11-01	7.32	380.64
Test was already requested in 30 days	Biologic invariance	Vitamin B12	Other		42	548	0.0766423	2017-12-01	7.32	307.44
Test was already requested in 30 days	Biologic invariance	Vitamin B12	Other		60	727	0.0825309	2018-01-01	7.32	439.2
Test was already requested in 30 days	Biologic invariance	Vitamin B12	Other		5	729	0.00685871	2018-02-01	7.32	36.6
Test was already requested in 24 hours	Biologic invariance	Magnesium	Basic panel	Electrolytes	685	7584	0.0903217	2016-07-01	1.55	1061.75
Test was already requested in 24 hours	Biologic invariance	Magnesium	Basic panel	Electrolytes	541	5428	0.0996684	2016-08-01	1.55	838.55
Test was already requested in 24 hours	Biologic invariance	Magnesium	Basic panel	Electrolytes	628	6396	0.0981864	2016-09-01	1.55	973.4
Test was already requested in 24 hours	Biologic invariance	Magnesium	Basic panel	Electrolytes	637	6678	0.0953878	2016-10-01	1.55	987.35
Test was already requested in 24 hours	Biologic invariance	Magnesium	Basic panel	Electrolytes	584	6568	0.088916	2016-11-01	1.55	905.2
Test was already requested in 24 hours	Biologic invariance	Magnesium	Basic panel	Electrolytes	807	6683	0.120754	2016-12-01	1.55	1250.85
Test was already requested in 24 hours	Biologic invariance	Magnesium	Basic panel	Electrolytes	559	6878	0.0812736	2017-01-01	1.55	866.45
Test was already requested in 24 hours	Biologic invariance	Magnesium	Basic panel	Electrolytes	559	6878	0.0812736	2017-02-01	1.55	866.45
Test was already requested in 24 hours	Biologic invariance	Magnesium	Basic panel	Electrolytes	593	7034	0.0843048	2017-03-01	1.55	919.15
Test was already requested in 24 hours	Biologic invariance	Magnesium	Basic panel	Electrolytes	434	4614	0.0940616	2017-04-01	1.55	672.7
Test was already requested in 24 hours	Biologic invariance	Magnesium	Basic panel	Electrolytes	799	7203	0.110926	2017-05-01	1.55	1238.45
Test was already requested in 24 hours	Biologic invariance	Magnesium	Basic panel	Electrolytes	843	6960	0.121121	2017-06-01	1.55	1306.65
Test was already requested in 24 hours	Biologic invariance	Magnesium	Basic panel	Electrolytes	799	6866	0.116371	2017-07-01	1.55	1238.45
Test was already requested in 24 hours	Biologic invariance	Magnesium	Basic panel	Electrolytes	814	5947	0.136876	2017-08-01	1.55	1261.7
Test was already requested in 24 hours	Biologic invariance	Magnesium	Basic panel	Electrolytes	1170	7169	0.163203	2017-09-01	1.55	1813.5
Test was already requested in 24 hours	Biologic invariance	Magnesium	Basic panel	Electrolytes	1420	7932	0.179022	2017-10-01	1.55	2201
Test was already requested in 24 hours	Biologic invariance	Magnesium	Basic panel	Electrolytes	1352	7588	0.178176	2017-11-01	1.55	2095.6
Test was already requested in 24 hours	Biologic invariance	Magnesium	Basic panel	Electrolytes	1415	7379	0.19176	2017-12-01	1.55	2193.25
Test was already requested in 24 hours	Biologic invariance	Magnesium	Basic panel	Electrolytes	1429	7957	0.17959	2018-01-01	1.55	2214.95
Test was already requested in 24 hours	Biologic invariance	Magnesium	Basic panel	Electrolytes	725	7566	0.0958234	2018-02-01	1.55	1123.75
Test cannot be requested for male subjects	Incompatibility	Beta HCG	Other		19	440	0.0431818	2016-07-01	6.02	114.38
Test cannot be requested for male subjects	Incompatibility	Beta HCG	Other		16	300	0.0533333	2016-08-01	6.02	96.32
Test cannot be requested for male subjects	Incompatibility	Beta HCG	Other		27	380	0.0710526	2016-09-01	6.02	162.54
Test cannot be requested for male subjects	Incompatibility	Beta HCG	Other		24	442	0.0542986	2016-10-01	6.02	144.48
Test cannot be requested for male subjects	Incompatibility	Beta HCG	Other		19	455	0.0417582	2016-11-01	6.02	114.38
Test cannot be requested for male subjects	Incompatibility	Beta HCG	Other		24	362	0.0662983	2016-12-01	6.02	144.48
Test cannot be requested for male subjects	Incompatibility	Beta HCG	Other		26	403	0.0645161	2017-01-01	6.02	156.52
Test cannot be requested for male subjects	Incompatibility	Beta HCG	Other		26	403	0.0645161	2017-02-01	6.02	156.52
Test cannot be requested for male subjects	Incompatibility	Beta HCG	Other		28	515	0.0543689	2017-03-01	6.02	168.56
Test cannot be requested for male subjects	Incompatibility	Beta HCG	Other		10	332	0.0301205	2017-04-01	6.02	60.2
Test cannot be requested for male subjects	Incompatibility	Beta HCG	Other		31	438	0.0707763	2017-05-01	6.02	186.62
Test cannot be requested for male subjects	Incompatibility	Beta HCG	Other		22	405	0.054321	2017-06-01	6.02	132.44
Test cannot be requested for male subjects	Incompatibility	Beta HCG	Other		22	400	0.055	2017-07-01	6.02	132.44
Test cannot be requested for male subjects	Incompatibility	Beta HCG	Other		20	391	0.0511509	2017-08-01	6.02	120.4
Test cannot be requested for male subjects	Incompatibility	Beta HCG	Other		22	411	0.053528	2017-09-01	6.02	132.44
Test cannot be requested for male subjects	Incompatibility	Beta HCG	Other		17	355	0.0478873	2017-10-01	6.02	102.34
Test cannot be requested for male subjects	Incompatibility	Beta HCG	Other		36	455	0.0791209	2017-11-01	6.02	216.72
Test cannot be requested for male subjects	Incompatibility	Beta HCG	Other		28	373	0.075067	2017-12-01	6.02	168.56
Test cannot be requested for male subjects	Incompatibility	Beta HCG	Other		31	412	0.0752427	2018-01-01	6.02	186.62
Test cannot be requested for male subjects	Incompatibility	Beta HCG	Other		31	426	0.07277	2018-02-01	6.02	186.62
Test is not compatible with the other markers	Incompatibility	Alpha Fetoprotein (AFP)	Other		236	242	0.975207	2016-07-01	7.4	1746.4
Test is not compatible with the other markers	Incompatibility	Alpha Fetoprotein (AFP)	Other		76	132	0.575758	2016-08-01	7.4	562.4
Test is not compatible with the other markers	Incompatibility	Alpha Fetoprotein (AFP)	Other		100	196	0.510204	2016-09-01	7.4	740
Test is not compatible with the other markers	Incompatibility	Alpha Fetoprotein (AFP)	Other		104	189	0.550265	2016-10-01	7.4	769.6
Test is not compatible with the other markers	Incompatibility	Alpha Fetoprotein (AFP)	Other		86	184	0.467391	2016-11-01	7.4	636.4
Test is not compatible with the other markers	Incompatibility	Alpha Fetoprotein (AFP)	Other		106	199	0.532663	2016-12-01	7.4	784.4
Test is not compatible with the other markers	Incompatibility	Alpha Fetoprotein (AFP)	Other		92	187	0.491979	2017-01-01	7.4	680.8
Test is not compatible with the other markers	Incompatibility	Alpha Fetoprotein (AFP)	Other		92	187	0.491979	2017-02-01	7.4	680.8
Test is not compatible with the other markers	Incompatibility	Alpha Fetoprotein (AFP)	Other		105	213	0.492958	2017-03-01	7.4	777
Test is not compatible with the other markers	Incompatibility	Alpha Fetoprotein (AFP)	Other		94	107	0.878505	2017-04-01	7.4	695.6
Test is not compatible with the other markers	Incompatibility	Alpha Fetoprotein (AFP)	Other		231	193	1.19689	2017-05-01	7.4	1709.4
Test is not compatible with the other markers	Incompatibility	Alpha Fetoprotein (AFP)	Other		145	159	0.91195	2017-06-01	7.4	1073
Test is not compatible with the other markers	Incompatibility	Alpha Fetoprotein (AFP)	Other		187	155	1.20645	2017-07-01	7.4	1383.8
Test is not compatible with the other markers	Incompatibility	Alpha Fetoprotein (AFP)	Other		117	125	0.936	2017-08-01	7.4	865.8
Test is not compatible with the other markers	Incompatibility	Alpha Fetoprotein (AFP)	Other		199	175	1.13714	2017-09-01	7.4	1472.6
Test is not compatible with the other markers	Incompatibility	Alpha Fetoprotein (AFP)	Other		210	185	1.13514	2017-10-01	7.4	1554
Test is not compatible with the other markers	Incompatibility	Alpha Fetoprotein (AFP)	Other		234	190	1.23158	2017-11-01	7.4	1731.6
Test is not compatible with the other markers	Incompatibility	Alpha Fetoprotein (AFP)	Other		182	153	1.18954	2017-12-01	7.4	1346.8
Test is not compatible with the other markers	Incompatibility	Alpha Fetoprotein (AFP)	Other		163	155	1.05161	2018-01-01	7.4	1206.2
Test is not compatible with the other markers	Incompatibility	Alpha Fetoprotein (AFP)	Other		223	187	1.19251	2018-02-01	7.4	1650.2
Test was already requested in 21 days	Biologic invariance	HDL Cholesterol	Basic panel	Lipid panel	180	2257	0.0797519	2016-07-01	1.43	257.4
Test was already requested in 21 days	Biologic invariance	HDL Cholesterol	Basic panel	Lipid panel	69	905	0.0762431	2016-08-01	1.43	98.67
Test was already requested in 21 days	Biologic invariance	HDL Cholesterol	Basic panel	Lipid panel	155	2074	0.0747348	2016-09-01	1.43	221.65
Test was already requested in 21 days	Biologic invariance	HDL Cholesterol	Basic panel	Lipid panel	211	2490	0.084739	2016-10-01	1.43	301.73
Test was already requested in 21 days	Biologic invariance	HDL Cholesterol	Basic panel	Lipid panel	198	2414	0.0820215	2016-11-01	1.43	283.14
Test was already requested in 21 days	Biologic invariance	HDL Cholesterol	Basic panel	Lipid panel	153	1782	0.0858586	2016-12-01	1.43	218.79
Test was already requested in 21 days	Biologic invariance	HDL Cholesterol	Basic panel	Lipid panel	158	2335	0.067666	2017-01-01	1.43	225.94
Test was already requested in 21 days	Biologic invariance	HDL Cholesterol	Basic panel	Lipid panel	158	2335	0.067666	2017-02-01	1.43	225.94
Test was already requested in 21 days	Biologic invariance	HDL Cholesterol	Basic panel	Lipid panel	182	2409	0.07555	2017-03-01	1.43	260.26
Test was already requested in 21 days	Biologic invariance	HDL Cholesterol	Basic panel	Lipid panel	129	1336	0.0965569	2017-04-01	1.43	184.47
Test was already requested in 21 days	Biologic invariance	HDL Cholesterol	Basic panel	Lipid panel	206	2171	0.0948871	2017-05-01	1.43	294.58
Test was already requested in 21 days	Biologic invariance	HDL Cholesterol	Basic panel	Lipid panel	201	2015	0.0997519	2017-06-01	1.43	287.43
Test was already requested in 21 days	Biologic invariance	HDL Cholesterol	Basic panel	Lipid panel	170	1945	0.0874036	2017-07-01	1.43	243.1
Test was already requested in 21 days	Biologic invariance	HDL Cholesterol	Basic panel	Lipid panel	110	1054	0.104364	2017-08-01	1.43	157.3
Test was already requested in 21 days	Biologic invariance	HDL Cholesterol	Basic panel	Lipid panel	219	2229	0.0982503	2017-09-01	1.43	313.17
Test was already requested in 21 days	Biologic invariance	HDL Cholesterol	Basic panel	Lipid panel	244	2593	0.0940995	2017-10-01	1.43	348.92
Test was already requested in 21 days	Biologic invariance	HDL Cholesterol	Basic panel	Lipid panel	279	2721	0.102536	2017-11-01	1.43	398.97
Test was already requested in 21 days	Biologic invariance	HDL Cholesterol	Basic panel	Lipid panel	218	2071	0.105263	2017-12-01	1.43	311.74
Test was already requested in 21 days	Biologic invariance	HDL Cholesterol	Basic panel	Lipid panel	239	2460	0.0971545	2018-01-01	1.43	341.77
Test was already requested in 21 days	Biologic invariance	HDL Cholesterol	Basic panel	Lipid panel	45	2175	0.0206897	2018-02-01	1.43	64.35
Test was already requested in 21 days	Biologic invariance	LDL Cholesterol	Basic panel	Lipid panel	204	1955	0.104348	2016-07-01	0.67	136.68
Test was already requested in 21 days	Biologic invariance	LDL Cholesterol	Basic panel	Lipid panel	83	732	0.113388	2016-08-01	0.67	55.61
Test was already requested in 21 days	Biologic invariance	LDL Cholesterol	Basic panel	Lipid panel	179	1841	0.0972298	2016-09-01	0.67	119.93
Test was already requested in 21 days	Biologic invariance	LDL Cholesterol	Basic panel	Lipid panel	211	2222	0.0949595	2016-10-01	0.67	141.37
Test was already requested in 21 days	Biologic invariance	LDL Cholesterol	Basic panel	Lipid panel	228	2134	0.106842	2016-11-01	0.67	152.76
Test was already requested in 21 days	Biologic invariance	LDL Cholesterol	Basic panel	Lipid panel	141	1573	0.0896376	2016-12-01	0.67	94.47
Test was already requested in 21 days	Biologic invariance	LDL Cholesterol	Basic panel	Lipid panel	182	2080	0.0875	2017-01-01	0.67	121.94
Test was already requested in 21 days	Biologic invariance	LDL Cholesterol	Basic panel	Lipid panel	182	2080	0.0875	2017-02-01	0.67	121.94
Test was already requested in 21 days	Biologic invariance	LDL Cholesterol	Basic panel	Lipid panel	215	2201	0.0976829	2017-03-01	0.67	144.05
Test was already requested in 21 days	Biologic invariance	LDL Cholesterol	Basic panel	Lipid panel	136	1233	0.1103	2017-04-01	0.67	91.12
Test was already requested in 21 days	Biologic invariance	LDL Cholesterol	Basic panel	Lipid panel	217	1922	0.112903	2017-05-01	0.67	145.39
Test was already requested in 21 days	Biologic invariance	LDL Cholesterol	Basic panel	Lipid panel	194	1819	0.106652	2017-06-01	0.67	129.98
Test was already requested in 21 days	Biologic invariance	LDL Cholesterol	Basic panel	Lipid panel	196	1674	0.117085	2017-07-01	0.67	131.32
Test was already requested in 21 days	Biologic invariance	LDL Cholesterol	Basic panel	Lipid panel	108	871	0.123995	2017-08-01	0.67	72.36
Test was already requested in 21 days	Biologic invariance	LDL Cholesterol	Basic panel	Lipid panel	183	2060	0.088835	2017-09-01	0.67	122.61
Test was already requested in 21 days	Biologic invariance	LDL Cholesterol	Basic panel	Lipid panel	205	2293	0.0894025	2017-10-01	0.67	137.35
Test was already requested in 21 days	Biologic invariance	LDL Cholesterol	Basic panel	Lipid panel	275	2495	0.11022	2017-11-01	0.67	184.25
Test was already requested in 21 days	Biologic invariance	LDL Cholesterol	Basic panel	Lipid panel	184	1885	0.0976127	2017-12-01	0.67	123.28
Test was already requested in 21 days	Biologic invariance	LDL Cholesterol	Basic panel	Lipid panel	224	2156	0.103896	2018-01-01	0.67	150.08
Test was already requested in 21 days	Biologic invariance	LDL Cholesterol	Basic panel	Lipid panel	46	1912	0.0240586	2018-02-01	0.67	30.82
Test was already requested in 24 hours	Biologic invariance	Lactate Dehydrogenase	Other		2899	14849	0.195232	2016-07-01	1.13	3275.87
Test was already requested in 24 hours	Biologic invariance	Lactate Dehydrogenase	Other		1587	10301	0.154063	2016-08-01	1.13	1793.31
Test was already requested in 24 hours	Biologic invariance	Lactate Dehydrogenase	Other		1675	12176	0.137566	2016-09-01	1.13	1892.75
Test was already requested in 24 hours	Biologic invariance	Lactate Dehydrogenase	Other		1841	12897	0.142746	2016-10-01	1.13	2080.33
Test was already requested in 24 hours	Biologic invariance	Lactate Dehydrogenase	Other		1788	12526	0.142743	2016-11-01	1.13	2020.44
Test was already requested in 24 hours	Biologic invariance	Lactate Dehydrogenase	Other		1692	12295	0.137617	2016-12-01	1.13	1911.96
Test was already requested in 24 hours	Biologic invariance	Lactate Dehydrogenase	Other		1829	13276	0.137767	2017-01-01	1.13	2066.77
Test was already requested in 24 hours	Biologic invariance	Lactate Dehydrogenase	Other		1829	13276	0.137767	2017-02-01	1.13	2066.77
Test was already requested in 24 hours	Biologic invariance	Lactate Dehydrogenase	Other		2011	13766	0.146085	2017-03-01	1.13	2272.43
Test was already requested in 24 hours	Biologic invariance	Lactate Dehydrogenase	Other		1767	8963	0.197144	2017-04-01	1.13	1996.71
Test was already requested in 24 hours	Biologic invariance	Lactate Dehydrogenase	Other		3135	13668	0.229368	2017-05-01	1.13	3542.55
Test was already requested in 24 hours	Biologic invariance	Lactate Dehydrogenase	Other		2889	12875	0.224388	2017-06-01	1.13	3264.57
Test was already requested in 24 hours	Biologic invariance	Lactate Dehydrogenase	Other		3183	12716	0.250315	2017-07-01	1.13	3596.79
Test was already requested in 24 hours	Biologic invariance	Lactate Dehydrogenase	Other		2890	11079	0.260854	2017-08-01	1.13	3265.7
Test was already requested in 24 hours	Biologic invariance	Lactate Dehydrogenase	Other		2983	12625	0.236277	2017-09-01	1.13	3370.79
Test was already requested in 24 hours	Biologic invariance	Lactate Dehydrogenase	Other		3260	13744	0.237194	2017-10-01	1.13	3683.8
Test was already requested in 24 hours	Biologic invariance	Lactate Dehydrogenase	Other		3101	13212	0.234711	2017-11-01	1.13	3504.13
Test was already requested in 24 hours	Biologic invariance	Lactate Dehydrogenase	Other		3105	13137	0.236355	2017-12-01	1.13	3508.65
Test was already requested in 24 hours	Biologic invariance	Lactate Dehydrogenase	Other		3424	14101	0.24282	2018-01-01	1.13	3869.12
Test was already requested in 24 hours	Biologic invariance	Lactate Dehydrogenase	Other		1745	12713	0.137261	2018-02-01	1.13	1971.85
Test was already requested in 24 hours	Biologic invariance	Alkaline Phosphatase	Other		2228	10071	0.221229	2016-07-01	1.04	2317.12
Test was already requested in 24 hours	Biologic invariance	Alkaline Phosphatase	Other		944	6669	0.14155	2016-08-01	1.04	981.76
Test was already requested in 24 hours	Biologic invariance	Alkaline Phosphatase	Other		1119	8702	0.128591	2016-09-01	1.04	1163.76
Test was already requested in 24 hours	Biologic invariance	Alkaline Phosphatase	Other		1184	9419	0.125703	2016-10-01	1.04	1231.36
Test was already requested in 24 hours	Biologic invariance	Alkaline Phosphatase	Other		1261	9436	0.133637	2016-11-01	1.04	1311.44
Test was already requested in 24 hours	Biologic invariance	Alkaline Phosphatase	Other		1071	8515	0.125778	2016-12-01	1.04	1113.84
Test was already requested in 24 hours	Biologic invariance	Alkaline Phosphatase	Other		1245	9582	0.129931	2017-01-01	1.04	1294.8
Test was already requested in 24 hours	Biologic invariance	Alkaline Phosphatase	Other		1245	9582	0.129931	2017-02-01	1.04	1294.8
Test was already requested in 24 hours	Biologic invariance	Alkaline Phosphatase	Other		1363	9860	0.138235	2017-03-01	1.04	1417.52
Test was already requested in 24 hours	Biologic invariance	Alkaline Phosphatase	Other		1292	5983	0.215945	2017-04-01	1.04	1343.68
Test was already requested in 24 hours	Biologic invariance	Alkaline Phosphatase	Other		2442	9573	0.255092	2017-05-01	1.04	2539.68
Test was already requested in 24 hours	Biologic invariance	Alkaline Phosphatase	Other		2228	8726	0.255329	2017-06-01	1.04	2317.12
Test was already requested in 24 hours	Biologic invariance	Alkaline Phosphatase	Other		2489	8912	0.279286	2017-07-01	1.04	2588.56
Test was already requested in 24 hours	Biologic invariance	Alkaline Phosphatase	Other		2202	7514	0.293053	2017-08-01	1.04	2290.08
Test was already requested in 24 hours	Biologic invariance	Alkaline Phosphatase	Other		2409	9186	0.262247	2017-09-01	1.04	2505.36
Test was already requested in 24 hours	Biologic invariance	Alkaline Phosphatase	Other		2644	9946	0.265836	2017-10-01	1.04	2749.76
Test was already requested in 24 hours	Biologic invariance	Alkaline Phosphatase	Other		2493	9652	0.258288	2017-11-01	1.04	2592.72
Test was already requested in 24 hours	Biologic invariance	Alkaline Phosphatase	Other		2446	9198	0.265927	2017-12-01	1.04	2543.84
Test was already requested in 24 hours	Biologic invariance	Alkaline Phosphatase	Other		2609	9924	0.262898	2018-01-01	1.04	2713.36
Test was already requested in 24 hours	Biologic invariance	Alkaline Phosphatase	Other		1589	9107	0.174481	2018-02-01	1.04	1652.56
Test was already requested in 24 hours	Biologic invariance	Albumin	Basic panel		2717	13180	0.206146	2016-07-01	1.42	3858.14
Test was already requested in 24 hours	Biologic invariance	Albumin	Basic panel		1321	8510	0.155229	2016-08-01	1.42	1875.82
Test was already requested in 24 hours	Biologic invariance	Albumin	Basic panel		1613	11091	0.145433	2016-09-01	1.42	2290.46
Test was already requested in 24 hours	Biologic invariance	Albumin	Basic panel		1643	11694	0.140499	2016-10-01	1.42	2333.06
Test was already requested in 24 hours	Biologic invariance	Albumin	Basic panel		1698	11428	0.148582	2016-11-01	1.42	2411.16
Test was already requested in 24 hours	Biologic invariance	Albumin	Basic panel		1522	11006	0.138288	2016-12-01	1.42	2161.24
Test was already requested in 24 hours	Biologic invariance	Albumin	Basic panel		1681	12138	0.138491	2017-01-01	1.42	2387.02
Test was already requested in 24 hours	Biologic invariance	Albumin	Basic panel		1681	12138	0.138491	2017-02-01	1.42	2387.02
Test was already requested in 24 hours	Biologic invariance	Albumin	Basic panel		1853	12193	0.151972	2017-03-01	1.42	2631.26
Test was already requested in 24 hours	Biologic invariance	Albumin	Basic panel		1561	7525	0.207442	2017-04-01	1.42	2216.62
Test was already requested in 24 hours	Biologic invariance	Albumin	Basic panel		2779	11880	0.233923	2017-05-01	1.42	3946.18
Test was already requested in 24 hours	Biologic invariance	Albumin	Basic panel		2600	11223	0.231667	2017-06-01	1.42	3692
Test was already requested in 24 hours	Biologic invariance	Albumin	Basic panel		2863	11262	0.254218	2017-07-01	1.42	4065.46
Test was already requested in 24 hours	Biologic invariance	Albumin	Basic panel		2338	8986	0.260183	2017-08-01	1.42	3319.96
Test was already requested in 24 hours	Biologic invariance	Albumin	Basic panel		2627	11362	0.231209	2017-09-01	1.42	3730.34
Test was already requested in 24 hours	Biologic invariance	Albumin	Basic panel		2943	12289	0.239482	2017-10-01	1.42	4179.06
Test was already requested in 24 hours	Biologic invariance	Albumin	Basic panel		2754	11981	0.229864	2017-11-01	1.42	3910.68
Test was already requested in 24 hours	Biologic invariance	Albumin	Basic panel		2764	11792	0.234396	2017-12-01	1.42	3924.88
Test was already requested in 24 hours	Biologic invariance	Albumin	Basic panel		3032	12622	0.240215	2018-01-01	1.42	4305.44
Test was already requested in 24 hours	Biologic invariance	Albumin	Basic panel		1477	11743	0.125777	2018-02-01	1.42	2097.34
Test was already requested in 21 days	Biologic invariance	Protein Electrophoresis	Basic panel		194	2213	0.0876638	2016-07-01	4.23	820.62
Test was already requested in 21 days	Biologic invariance	Protein Electrophoresis	Basic panel		82	1199	0.0683903	2016-08-01	4.23	346.86
Test was already requested in 21 days	Biologic invariance	Protein Electrophoresis	Basic panel		169	1955	0.086445	2016-09-01	4.23	714.87
Test was already requested in 21 days	Biologic invariance	Protein Electrophoresis	Basic panel		164	2126	0.0771402	2016-10-01	4.23	693.72
Test was already requested in 21 days	Biologic invariance	Protein Electrophoresis	Basic panel		160	1839	0.0870038	2016-11-01	4.23	676.8
Test was already requested in 21 days	Biologic invariance	Protein Electrophoresis	Basic panel		156	1765	0.0883853	2016-12-01	4.23	659.88
Test was already requested in 21 days	Biologic invariance	Protein Electrophoresis	Basic panel		175	2017	0.0867625	2017-01-01	4.23	740.25
Test was already requested in 21 days	Biologic invariance	Protein Electrophoresis	Basic panel		175	2017	0.0867625	2017-02-01	4.23	740.25
Test was already requested in 21 days	Biologic invariance	Protein Electrophoresis	Basic panel		200	2110	0.0947867	2017-03-01	4.23	846
Test was already requested in 21 days	Biologic invariance	Protein Electrophoresis	Basic panel		100	1163	0.0859845	2017-04-01	4.23	423
Test was already requested in 21 days	Biologic invariance	Protein Electrophoresis	Basic panel		181	2042	0.0886386	2017-05-01	4.23	765.63
Test was already requested in 21 days	Biologic invariance	Protein Electrophoresis	Basic panel		170	1895	0.0897098	2017-06-01	4.23	719.1
Test was already requested in 21 days	Biologic invariance	Protein Electrophoresis	Basic panel		175	1885	0.0928382	2017-07-01	4.23	740.25
Test was already requested in 21 days	Biologic invariance	Protein Electrophoresis	Basic panel		120	1319	0.090978	2017-08-01	4.23	507.6
Test was already requested in 21 days	Biologic invariance	Protein Electrophoresis	Basic panel		172	2151	0.0799628	2017-09-01	4.23	727.56
Test was already requested in 21 days	Biologic invariance	Protein Electrophoresis	Basic panel		181	2119	0.0854176	2017-10-01	4.23	765.63
Test was already requested in 21 days	Biologic invariance	Protein Electrophoresis	Basic panel		182	2109	0.0862968	2017-11-01	4.23	769.86
Test was already requested in 21 days	Biologic invariance	Protein Electrophoresis	Basic panel		171	1804	0.0947894	2017-12-01	4.23	723.33
Test was already requested in 21 days	Biologic invariance	Protein Electrophoresis	Basic panel		186	2138	0.0869972	2018-01-01	4.23	786.78
Test was already requested in 21 days	Biologic invariance	Protein Electrophoresis	Basic panel		39	2063	0.0189045	2018-02-01	4.23	164.97
Test was already requested in 21 days	Biologic invariance	Immunoglobulin A	Immunology		24	357	0.0672269	2016-07-01	4.99	119.76
Test was already requested in 21 days	Biologic invariance	Immunoglobulin A	Immunology		11	191	0.0575916	2016-08-01	4.99	54.89
Test was already requested in 21 days	Biologic invariance	Immunoglobulin A	Immunology		26	337	0.0771513	2016-09-01	4.99	129.74
Test was already requested in 21 days	Biologic invariance	Immunoglobulin A	Immunology		24	360	0.0666667	2016-10-01	4.99	119.76
Test was already requested in 21 days	Biologic invariance	Immunoglobulin A	Immunology		16	298	0.0536913	2016-11-01	4.99	79.84
Test was already requested in 21 days	Biologic invariance	Immunoglobulin A	Immunology		13	286	0.0454545	2016-12-01	4.99	64.87
Test was already requested in 21 days	Biologic invariance	Immunoglobulin A	Immunology		17	512	0.0332031	2017-01-01	4.99	84.83
Test was already requested in 21 days	Biologic invariance	Immunoglobulin A	Immunology		17	512	0.0332031	2017-02-01	4.99	84.83
Test was already requested in 21 days	Biologic invariance	Immunoglobulin A	Immunology		12	323	0.0371517	2017-03-01	4.99	59.88
Test was already requested in 21 days	Biologic invariance	Immunoglobulin A	Immunology		7	219	0.0319635	2017-04-01	4.99	34.93
Test was already requested in 21 days	Biologic invariance	Immunoglobulin A	Immunology		30	403	0.0744417	2017-05-01	4.99	149.7
Test was already requested in 21 days	Biologic invariance	Immunoglobulin A	Immunology		22	325	0.0676923	2017-06-01	4.99	109.78
Test was already requested in 21 days	Biologic invariance	Immunoglobulin A	Immunology		23	355	0.0647887	2017-07-01	4.99	114.77
Test was already requested in 21 days	Biologic invariance	Immunoglobulin A	Immunology		29	292	0.0993151	2017-08-01	4.99	144.71
Test was already requested in 21 days	Biologic invariance	Immunoglobulin A	Immunology		23	298	0.0771812	2017-09-01	4.99	114.77
Test was already requested in 21 days	Biologic invariance	Immunoglobulin A	Immunology		31	383	0.0809399	2017-10-01	4.99	154.69
Test was already requested in 21 days	Biologic invariance	Immunoglobulin A	Immunology		33	414	0.0797101	2017-11-01	4.99	164.67
Test was already requested in 21 days	Biologic invariance	Immunoglobulin A	Immunology		18	307	0.0586319	2017-12-01	4.99	89.82
Test was already requested in 21 days	Biologic invariance	Immunoglobulin A	Immunology		19	411	0.0462287	2018-01-01	4.99	94.81
Test was already requested in 21 days	Biologic invariance	Immunoglobulin A	Immunology		3	429	0.00699301	2018-02-01	4.99	14.97
Test was already requested in 21 days	Biologic invariance	Immunoglobulin G	Immunology		27	342	0.0789474	2016-07-01	4.99	134.73
Test was already requested in 21 days	Biologic invariance	Immunoglobulin G	Immunology		18	189	0.0952381	2016-08-01	4.99	89.82
Test was already requested in 21 days	Biologic invariance	Immunoglobulin G	Immunology		29	325	0.0892308	2016-09-01	4.99	144.71
Test was already requested in 21 days	Biologic invariance	Immunoglobulin G	Immunology		32	333	0.0960961	2016-10-01	4.99	159.68
Test was already requested in 21 days	Biologic invariance	Immunoglobulin G	Immunology		21	289	0.0726644	2016-11-01	4.99	104.79
Test was already requested in 21 days	Biologic invariance	Immunoglobulin G	Immunology		16	282	0.0567376	2016-12-01	4.99	79.84
Test was already requested in 21 days	Biologic invariance	Immunoglobulin G	Immunology		36	498	0.0722892	2017-01-01	4.99	179.64
Test was already requested in 21 days	Biologic invariance	Immunoglobulin G	Immunology		36	498	0.0722892	2017-02-01	4.99	179.64
Test was already requested in 21 days	Biologic invariance	Immunoglobulin G	Immunology		24	315	0.0761905	2017-03-01	4.99	119.76
Test was already requested in 21 days	Biologic invariance	Immunoglobulin G	Immunology		14	213	0.0657277	2017-04-01	4.99	69.86
Test was already requested in 21 days	Biologic invariance	Immunoglobulin G	Immunology		37	388	0.0953608	2017-05-01	4.99	184.63
Test was already requested in 21 days	Biologic invariance	Immunoglobulin G	Immunology		35	312	0.112179	2017-06-01	4.99	174.65
Test was already requested in 21 days	Biologic invariance	Immunoglobulin G	Immunology		32	340	0.0941176	2017-07-01	4.99	159.68
Test was already requested in 21 days	Biologic invariance	Immunoglobulin G	Immunology		35	294	0.119048	2017-08-01	4.99	174.65
Test was already requested in 21 days	Biologic invariance	Immunoglobulin G	Immunology		23	293	0.0784983	2017-09-01	4.99	114.77
Test was already requested in 21 days	Biologic invariance	Immunoglobulin G	Immunology		30	367	0.0817439	2017-10-01	4.99	149.7
Test was already requested in 21 days	Biologic invariance	Immunoglobulin G	Immunology		29	378	0.0767196	2017-11-01	4.99	144.71
Test was already requested in 21 days	Biologic invariance	Immunoglobulin G	Immunology		26	293	0.0887372	2017-12-01	4.99	129.74
Test was already requested in 21 days	Biologic invariance	Immunoglobulin G	Immunology		32	397	0.0806045	2018-01-01	4.99	159.68
Test was already requested in 21 days	Biologic invariance	Immunoglobulin G	Immunology		7	413	0.0169492	2018-02-01	4.99	34.93
Test was already requested in 21 days	Biologic invariance	Immunoglobulin M	Immunology		39	328	0.118902	2016-07-01	4.99	194.61
Test was already requested in 21 days	Biologic invariance	Immunoglobulin M	Immunology		19	187	0.101604	2016-08-01	4.99	94.81
Test was already requested in 21 days	Biologic invariance	Immunoglobulin M	Immunology		27	313	0.086262	2016-09-01	4.99	134.73
Test was already requested in 21 days	Biologic invariance	Immunoglobulin M	Immunology		25	318	0.0786164	2016-10-01	4.99	124.75
Test was already requested in 21 days	Biologic invariance	Immunoglobulin M	Immunology		18	270	0.0666667	2016-11-01	4.99	89.82
Test was already requested in 21 days	Biologic invariance	Immunoglobulin M	Immunology		19	270	0.0703704	2016-12-01	4.99	94.81
Test was already requested in 21 days	Biologic invariance	Immunoglobulin M	Immunology		39	483	0.0807453	2017-01-01	4.99	194.61
Test was already requested in 21 days	Biologic invariance	Immunoglobulin M	Immunology		39	483	0.0807453	2017-02-01	4.99	194.61
Test was already requested in 21 days	Biologic invariance	Immunoglobulin M	Immunology		18	304	0.0592105	2017-03-01	4.99	89.82
Test was already requested in 21 days	Biologic invariance	Immunoglobulin M	Immunology		15	207	0.0724638	2017-04-01	4.99	74.85
Test was already requested in 21 days	Biologic invariance	Immunoglobulin M	Immunology		31	381	0.0813648	2017-05-01	4.99	154.69
Test was already requested in 21 days	Biologic invariance	Immunoglobulin M	Immunology		24	298	0.0805369	2017-06-01	4.99	119.76
Test was already requested in 21 days	Biologic invariance	Immunoglobulin M	Immunology		25	328	0.0762195	2017-07-01	4.99	124.75
Test was already requested in 21 days	Biologic invariance	Immunoglobulin M	Immunology		23	285	0.0807018	2017-08-01	4.99	114.77
Test was already requested in 21 days	Biologic invariance	Immunoglobulin M	Immunology		24	281	0.0854093	2017-09-01	4.99	119.76
Test was already requested in 21 days	Biologic invariance	Immunoglobulin M	Immunology		29	347	0.0835735	2017-10-01	4.99	144.71
Test was already requested in 21 days	Biologic invariance	Immunoglobulin M	Immunology		29	368	0.0788043	2017-11-01	4.99	144.71
Test was already requested in 21 days	Biologic invariance	Immunoglobulin M	Immunology		25	278	0.0899281	2017-12-01	4.99	124.75
Test was already requested in 21 days	Biologic invariance	Immunoglobulin M	Immunology		28	390	0.0717949	2018-01-01	4.99	139.72
Test was already requested in 21 days	Biologic invariance	Immunoglobulin M	Immunology		7	411	0.0170316	2018-02-01	4.99	34.93
Test was already requested in 24 hours	Biologic invariance	Creatinine	Basic panel		3769	24937	0.151141	2016-07-01	1.13	4258.97
Test was already requested in 24 hours	Biologic invariance	Creatinine	Basic panel		2661	15875	0.167622	2016-08-01	1.13	3006.93
Test was already requested in 24 hours	Biologic invariance	Creatinine	Basic panel		2955	20267	0.145804	2016-09-01	1.13	3339.15
Test was already requested in 24 hours	Biologic invariance	Creatinine	Basic panel		3301	22262	0.14828	2016-10-01	1.13	3730.13
Test was already requested in 24 hours	Biologic invariance	Creatinine	Basic panel		3238	21811	0.148457	2016-11-01	1.13	3658.94
Test was already requested in 24 hours	Biologic invariance	Creatinine	Basic panel		3411	20972	0.162645	2016-12-01	1.13	3854.43
Test was already requested in 24 hours	Biologic invariance	Creatinine	Basic panel		3362	21962	0.153083	2017-01-01	1.13	3799.06
Test was already requested in 24 hours	Biologic invariance	Creatinine	Basic panel		3362	21962	0.153083	2017-02-01	1.13	3799.06
Test was already requested in 24 hours	Biologic invariance	Creatinine	Basic panel		3651	23087	0.158141	2017-03-01	1.13	4125.63
Test was already requested in 24 hours	Biologic invariance	Creatinine	Basic panel		2411	14637	0.16472	2017-04-01	1.13	2724.43
Test was already requested in 24 hours	Biologic invariance	Creatinine	Basic panel		3921	22329	0.175601	2017-05-01	1.13	4430.73
Test was already requested in 24 hours	Biologic invariance	Creatinine	Basic panel		3862	21313	0.181204	2017-06-01	1.13	4364.06
Test was already requested in 24 hours	Biologic invariance	Creatinine	Basic panel		3842	20516	0.187268	2017-07-01	1.13	4341.46
Test was already requested in 24 hours	Biologic invariance	Creatinine	Basic panel		3558	17106	0.207997	2017-08-01	1.13	4020.54
Test was already requested in 24 hours	Biologic invariance	Creatinine	Basic panel		4106	20834	0.197082	2017-09-01	1.13	4639.78
Test was already requested in 24 hours	Biologic invariance	Creatinine	Basic panel		4572	23102	0.197905	2017-10-01	1.13	5166.36
Test was already requested in 24 hours	Biologic invariance	Creatinine	Basic panel		4552	22491	0.202392	2017-11-01	1.13	5143.76
Test was already requested in 24 hours	Biologic invariance	Creatinine	Basic panel		4679	22183	0.210927	2017-12-01	1.13	5287.27
Test was already requested in 24 hours	Biologic invariance	Creatinine	Basic panel		4949	23636	0.209384	2018-01-01	1.13	5592.37
Test was already requested in 24 hours	Biologic invariance	Creatinine	Basic panel		2124	21890	0.0970306	2018-02-01	1.13	2400.12
Test was already requested in 90 days	Biologic invariance	Antinuclear Antibody	Immunology		13	141	0.0921986	2016-07-01	9.56	124.28
Test was already requested in 90 days	Biologic invariance	Antinuclear Antibody	Immunology		1	64	0.015625	2016-08-01	9.56	9.56
Test was already requested in 90 days	Biologic invariance	Antinuclear Antibody	Immunology		4	96	0.0416667	2016-09-01	9.56	38.24
Test was already requested in 90 days	Biologic invariance	Antinuclear Antibody	Immunology		3	134	0.0223881	2016-10-01	9.56	28.68
Test was already requested in 90 days	Biologic invariance	Antinuclear Antibody	Immunology		4	110	0.0363636	2016-11-01	9.56	38.24
Test was already requested in 90 days	Biologic invariance	Antinuclear Antibody	Immunology		3	101	0.029703	2016-12-01	9.56	28.68
Test was already requested in 90 days	Biologic invariance	Antinuclear Antibody	Immunology		1	114	0.00877193	2017-01-01	9.56	9.56
Test was already requested in 90 days	Biologic invariance	Antinuclear Antibody	Immunology		1	114	0.00877193	2017-02-01	9.56	9.56
Test was already requested in 90 days	Biologic invariance	Antinuclear Antibody	Immunology		2	150	0.0133333	2017-03-01	9.56	19.12
Test was already requested in 90 days	Biologic invariance	Antinuclear Antibody	Immunology		9	96	0.09375	2017-04-01	9.56	86.04
Test was already requested in 90 days	Biologic invariance	Antinuclear Antibody	Immunology		11	141	0.0780142	2017-05-01	9.56	105.16
Test was already requested in 90 days	Biologic invariance	Antinuclear Antibody	Immunology		14	133	0.105263	2017-06-01	9.56	133.84
Test was already requested in 90 days	Biologic invariance	Antinuclear Antibody	Immunology		11	115	0.0956522	2017-07-01	9.56	105.16
Test was already requested in 90 days	Biologic invariance	Antinuclear Antibody	Immunology		13	91	0.142857	2017-08-01	9.56	124.28
Test was already requested in 90 days	Biologic invariance	Antinuclear Antibody	Immunology		16	122	0.131148	2017-09-01	9.56	152.96
Test was already requested in 90 days	Biologic invariance	Antinuclear Antibody	Immunology		11	152	0.0723684	2017-10-01	9.56	105.16
Test was already requested in 90 days	Biologic invariance	Antinuclear Antibody	Immunology		11	100	0.11	2017-11-01	9.56	105.16
Test was already requested in 90 days	Biologic invariance	Antinuclear Antibody	Immunology		9	94	0.0957447	2017-12-01	9.56	86.04
Test was already requested in 90 days	Biologic invariance	Antinuclear Antibody	Immunology		6	91	0.0659341	2018-01-01	9.56	57.36
Test was already requested in 90 days	Biologic invariance	Antinuclear Antibody	Immunology		9	133	0.0676692	2018-02-01	9.56	86.04
Test was already requested in 24 hours with results in the normal range	Biologic invariance	Prothrombin time	Coagulation		612	13357	0.0458187	2016-07-01	2.85	1744.2
Test was already requested in 24 hours with results in the normal range	Biologic invariance	Prothrombin time	Coagulation		224	8769	0.0255445	2016-08-01	2.85	638.4
Test was already requested in 24 hours with results in the normal range	Biologic invariance	Prothrombin time	Coagulation		119	10880	0.0109375	2016-09-01	2.85	339.15
Test was already requested in 24 hours with results in the normal range	Biologic invariance	Prothrombin time	Coagulation		157	11735	0.0133788	2016-10-01	2.85	447.45
Test was already requested in 24 hours with results in the normal range	Biologic invariance	Prothrombin time	Coagulation		133	11658	0.0114085	2016-11-01	2.85	379.05
Test was already requested in 24 hours with results in the normal range	Biologic invariance	Prothrombin time	Coagulation		149	11194	0.0133107	2016-12-01	2.85	424.65
Test was already requested in 24 hours with results in the normal range	Biologic invariance	Prothrombin time	Coagulation		108	11180	0.00966011	2017-01-01	2.85	307.8
Test was already requested in 24 hours with results in the normal range	Biologic invariance	Prothrombin time	Coagulation		108	11180	0.00966011	2017-02-01	2.85	307.8
Test was already requested in 24 hours with results in the normal range	Biologic invariance	Prothrombin time	Coagulation		125	12354	0.0101182	2017-03-01	2.85	356.25
Test was already requested in 24 hours with results in the normal range	Biologic invariance	Prothrombin time	Coagulation		300	7829	0.0383191	2017-04-01	2.85	855
Test was already requested in 24 hours with results in the normal range	Biologic invariance	Prothrombin time	Coagulation		856	12159	0.0704005	2017-05-01	2.85	2439.6
Test was already requested in 24 hours with results in the normal range	Biologic invariance	Prothrombin time	Coagulation		840	11313	0.0742509	2017-06-01	2.85	2394
Test was already requested in 24 hours with results in the normal range	Biologic invariance	Prothrombin time	Coagulation		766	11224	0.0682466	2017-07-01	2.85	2183.1
Test was already requested in 24 hours with results in the normal range	Biologic invariance	Prothrombin time	Coagulation		700	9250	0.0756757	2017-08-01	2.85	1995
Test was already requested in 24 hours with results in the normal range	Biologic invariance	Prothrombin time	Coagulation		838	10967	0.0764111	2017-09-01	2.85	2388.3
Test was already requested in 24 hours with results in the normal range	Biologic invariance	Prothrombin time	Coagulation		930	12076	0.0770123	2017-10-01	2.85	2650.5
Test was already requested in 24 hours with results in the normal range	Biologic invariance	Prothrombin time	Coagulation		832	11589	0.0717922	2017-11-01	2.85	2371.2
Test was already requested in 24 hours with results in the normal range	Biologic invariance	Prothrombin time	Coagulation		978	11467	0.0852882	2017-12-01	2.85	2787.3
Test was already requested in 24 hours with results in the normal range	Biologic invariance	Prothrombin time	Coagulation		918	12293	0.0746766	2018-01-01	2.85	2616.3
Test was already requested in 24 hours with results in the normal range	Biologic invariance	Prothrombin time	Coagulation		185	11531	0.0160437	2018-02-01	2.85	527.25
Test was already requested in 24 hours with results in the normal range	Biologic invariance	Partial Thromboplastin Time	Coagulation		187	13111	0.0142628	2016-07-01	2.85	532.95
Test was already requested in 24 hours with results in the normal range	Biologic invariance	Partial Thromboplastin Time	Coagulation		704	8561	0.0822334	2016-08-01	2.85	2006.4
Test was already requested in 24 hours with results in the normal range	Biologic invariance	Partial Thromboplastin Time	Coagulation		702	10641	0.0659712	2016-09-01	2.85	2000.7
Test was already requested in 24 hours with results in the normal range	Biologic invariance	Partial Thromboplastin Time	Coagulation		796	11518	0.0691092	2016-10-01	2.85	2268.6
Test was already requested in 24 hours with results in the normal range	Biologic invariance	Partial Thromboplastin Time	Coagulation		734	11382	0.0644878	2016-11-01	2.85	2091.9
Test was already requested in 24 hours with results in the normal range	Biologic invariance	Partial Thromboplastin Time	Coagulation		935	10890	0.0858586	2016-12-01	2.85	2664.75
Test was already requested in 24 hours with results in the normal range	Biologic invariance	Partial Thromboplastin Time	Coagulation		727	10938	0.0664655	2017-01-01	2.85	2071.95
Test was already requested in 24 hours with results in the normal range	Biologic invariance	Partial Thromboplastin Time	Coagulation		727	10938	0.0664655	2017-02-01	2.85	2071.95
Test was already requested in 24 hours with results in the normal range	Biologic invariance	Partial Thromboplastin Time	Coagulation		816	12204	0.0668633	2017-03-01	2.85	2325.6
Test was already requested in 24 hours with results in the normal range	Biologic invariance	Partial Thromboplastin Time	Coagulation		283	7656	0.0369645	2017-04-01	2.85	806.55
Test was already requested in 24 hours with results in the normal range	Biologic invariance	Partial Thromboplastin Time	Coagulation		137	11930	0.0114837	2017-05-01	2.85	390.45
Test was already requested in 24 hours with results in the normal range	Biologic invariance	Partial Thromboplastin Time	Coagulation		130	11058	0.0117562	2017-06-01	2.85	370.5
Test was already requested in 24 hours with results in the normal range	Biologic invariance	Partial Thromboplastin Time	Coagulation		120	10991	0.010918	2017-07-01	2.85	342
Test was already requested in 24 hours with results in the normal range	Biologic invariance	Partial Thromboplastin Time	Coagulation		168	9018	0.0186294	2017-08-01	2.85	478.8
Test was already requested in 24 hours with results in the normal range	Biologic invariance	Partial Thromboplastin Time	Coagulation		113	10743	0.0105185	2017-09-01	2.85	322.05
Test was already requested in 24 hours with results in the normal range	Biologic invariance	Partial Thromboplastin Time	Coagulation		153	11836	0.0129267	2017-10-01	2.85	436.05
Test was already requested in 24 hours with results in the normal range	Biologic invariance	Partial Thromboplastin Time	Coagulation		145	11359	0.0127652	2017-11-01	2.85	413.25
Test was already requested in 24 hours with results in the normal range	Biologic invariance	Partial Thromboplastin Time	Coagulation		136	11159	0.0121875	2017-12-01	2.85	387.6
Test was already requested in 24 hours with results in the normal range	Biologic invariance	Partial Thromboplastin Time	Coagulation		130	12034	0.0108027	2018-01-01	2.85	370.5
Test was already requested in 24 hours with results in the normal range	Biologic invariance	Partial Thromboplastin Time	Coagulation		34	11254	0.00302115	2018-02-01	2.85	96.9
Test was already requested in 24 hours with results in the normal range	Biologic invariance	Fibrinogen	Coagulation		908	13055	0.0695519	2016-07-01	12.18	11059.4
Test was already requested in 24 hours with results in the normal range	Biologic invariance	Fibrinogen	Coagulation		762	8410	0.0906064	2016-08-01	12.18	9281.16
Test was already requested in 24 hours with results in the normal range	Biologic invariance	Fibrinogen	Coagulation		836	10509	0.0795509	2016-09-01	12.18	10182.5
Test was already requested in 24 hours with results in the normal range	Biologic invariance	Fibrinogen	Coagulation		913	11434	0.0798496	2016-10-01	12.18	11120.3
Test was already requested in 24 hours with results in the normal range	Biologic invariance	Fibrinogen	Coagulation		952	11305	0.0842105	2016-11-01	12.18	11595.4
Test was already requested in 24 hours with results in the normal range	Biologic invariance	Fibrinogen	Coagulation		917	10811	0.084821	2016-12-01	12.18	11169.1
Test was already requested in 24 hours with results in the normal range	Biologic invariance	Fibrinogen	Coagulation		892	10858	0.0821514	2017-01-01	12.18	10864.6
Test was already requested in 24 hours with results in the normal range	Biologic invariance	Fibrinogen	Coagulation		892	10858	0.0821514	2017-02-01	12.18	10864.6
Test was already requested in 24 hours with results in the normal range	Biologic invariance	Fibrinogen	Coagulation		967	12082	0.0800364	2017-03-01	12.18	11778.1
Test was already requested in 24 hours with results in the normal range	Biologic invariance	Fibrinogen	Coagulation		644	7591	0.0848373	2017-04-01	12.18	7843.92
Test was already requested in 24 hours with results in the normal range	Biologic invariance	Fibrinogen	Coagulation		1001	11853	0.0844512	2017-05-01	12.18	12192.2
Test was already requested in 24 hours with results in the normal range	Biologic invariance	Fibrinogen	Coagulation		957	10957	0.0873414	2017-06-01	12.18	11656.3
Test was already requested in 24 hours with results in the normal range	Biologic invariance	Fibrinogen	Coagulation		855	10861	0.078722	2017-07-01	12.18	10413.9
Test was already requested in 24 hours with results in the normal range	Biologic invariance	Fibrinogen	Coagulation		781	8881	0.0879405	2017-08-01	12.18	9512.58
Test was already requested in 24 hours with results in the normal range	Biologic invariance	Fibrinogen	Coagulation		829	10575	0.0783924	2017-09-01	12.18	10097.2
Test was already requested in 24 hours with results in the normal range	Biologic invariance	Fibrinogen	Coagulation		929	11732	0.0791851	2017-10-01	12.18	11315.2
Test was already requested in 24 hours with results in the normal range	Biologic invariance	Fibrinogen	Coagulation		843	11218	0.0751471	2017-11-01	12.18	10267.7
Test was already requested in 24 hours with results in the normal range	Biologic invariance	Fibrinogen	Coagulation		830	11092	0.0748287	2017-12-01	12.18	10109.4
Test was already requested in 24 hours with results in the normal range	Biologic invariance	Fibrinogen	Coagulation		908	11961	0.0759134	2018-01-01	12.18	11059.4
Test was already requested in 24 hours with results in the normal range	Biologic invariance	Fibrinogen	Coagulation		195	11206	0.0174014	2018-02-01	12.18	2375.1
Test was already requested in 24 hours with results in the normal range	Biologic invariance	Antithrombin III	Coagulation		152	1569	0.096877	2016-07-01	5.02	763.04
Test was already requested in 24 hours with results in the normal range	Biologic invariance	Antithrombin III	Coagulation		152	1202	0.126456	2016-08-01	5.02	763.04
Test was already requested in 24 hours with results in the normal range	Biologic invariance	Antithrombin III	Coagulation		115	1229	0.093572	2016-09-01	5.02	577.3
Test was already requested in 24 hours with results in the normal range	Biologic invariance	Antithrombin III	Coagulation		129	1423	0.0906535	2016-10-01	5.02	647.58
Test was already requested in 24 hours with results in the normal range	Biologic invariance	Antithrombin III	Coagulation		143	1307	0.109411	2016-11-01	5.02	717.86
Test was already requested in 24 hours with results in the normal range	Biologic invariance	Antithrombin III	Coagulation		121	1267	0.0955012	2016-12-01	5.02	607.42
Test was already requested in 24 hours with results in the normal range	Biologic invariance	Antithrombin III	Coagulation		107	1224	0.0874183	2017-01-01	5.02	537.14
Test was already requested in 24 hours with results in the normal range	Biologic invariance	Antithrombin III	Coagulation		107	1224	0.0874183	2017-02-01	5.02	537.14
Test was already requested in 24 hours with results in the normal range	Biologic invariance	Antithrombin III	Coagulation		135	1417	0.0952717	2017-03-01	5.02	677.7
Test was already requested in 24 hours with results in the normal range	Biologic invariance	Antithrombin III	Coagulation		87	873	0.0996564	2017-04-01	5.02	436.74
Test was already requested in 24 hours with results in the normal range	Biologic invariance	Antithrombin III	Coagulation		132	1395	0.0946237	2017-05-01	5.02	662.64
Test was already requested in 24 hours with results in the normal range	Biologic invariance	Antithrombin III	Coagulation		116	1332	0.0870871	2017-06-01	5.02	582.32
Test was already requested in 24 hours with results in the normal range	Biologic invariance	Antithrombin III	Coagulation		129	1341	0.0961969	2017-07-01	5.02	647.58
Test was already requested in 24 hours with results in the normal range	Biologic invariance	Antithrombin III	Coagulation		168	1408	0.119318	2017-08-01	5.02	843.36
Test was already requested in 24 hours with results in the normal range	Biologic invariance	Antithrombin III	Coagulation		106	1343	0.0789278	2017-09-01	5.02	532.12
Test was already requested in 24 hours with results in the normal range	Biologic invariance	Antithrombin III	Coagulation		167	1654	0.100967	2017-10-01	5.02	838.34
Test was already requested in 24 hours with results in the normal range	Biologic invariance	Antithrombin III	Coagulation		149	1528	0.0975131	2017-11-01	5.02	747.98
Test was already requested in 24 hours with results in the normal range	Biologic invariance	Antithrombin III	Coagulation		122	1581	0.0771664	2017-12-01	5.02	612.44
Test was already requested in 24 hours with results in the normal range	Biologic invariance	Antithrombin III	Coagulation		184	1861	0.0988716	2018-01-01	5.02	923.68
Test was already requested in 24 hours with results in the normal range	Biologic invariance	Antithrombin III	Coagulation		29	1469	0.0197413	2018-02-01	5.02	145.58
Test was already requested in 24 hours with results in the normal range	Biologic invariance	D-Dimer	Coagulation		262	1838	0.142546	2016-07-01	4.99	1307.38
Test was already requested in 24 hours with results in the normal range	Biologic invariance	D-Dimer	Coagulation		168	1414	0.118812	2016-08-01	4.99	838.32
Test was already requested in 24 hours with results in the normal range	Biologic invariance	D-Dimer	Coagulation		179	1436	0.124652	2016-09-01	4.99	893.21
Test was already requested in 24 hours with results in the normal range	Biologic invariance	D-Dimer	Coagulation		183	1480	0.123649	2016-10-01	4.99	913.17
Test was already requested in 24 hours with results in the normal range	Biologic invariance	D-Dimer	Coagulation		209	1482	0.141026	2016-11-01	4.99	1042.91
Test was already requested in 24 hours with results in the normal range	Biologic invariance	D-Dimer	Coagulation		169	1560	0.108333	2016-12-01	4.99	843.31
Test was already requested in 24 hours with results in the normal range	Biologic invariance	D-Dimer	Coagulation		171	1452	0.117769	2017-01-01	4.99	853.29
Test was already requested in 24 hours with results in the normal range	Biologic invariance	D-Dimer	Coagulation		171	1452	0.117769	2017-02-01	4.99	853.29
Test was already requested in 24 hours with results in the normal range	Biologic invariance	D-Dimer	Coagulation		253	1744	0.145069	2017-03-01	4.99	1262.47
Test was already requested in 24 hours with results in the normal range	Biologic invariance	D-Dimer	Coagulation		140	1117	0.125336	2017-04-01	4.99	698.6
Test was already requested in 24 hours with results in the normal range	Biologic invariance	D-Dimer	Coagulation		257	1745	0.147278	2017-05-01	4.99	1282.43
Test was already requested in 24 hours with results in the normal range	Biologic invariance	D-Dimer	Coagulation		210	1527	0.137525	2017-06-01	4.99	1047.9
Test was already requested in 24 hours with results in the normal range	Biologic invariance	D-Dimer	Coagulation		234	1574	0.148666	2017-07-01	4.99	1167.66
Test was already requested in 24 hours with results in the normal range	Biologic invariance	D-Dimer	Coagulation		280	1546	0.181113	2017-08-01	4.99	1397.2
Test was already requested in 24 hours with results in the normal range	Biologic invariance	D-Dimer	Coagulation		227	1510	0.150331	2017-09-01	4.99	1132.73
Test was already requested in 24 hours with results in the normal range	Biologic invariance	D-Dimer	Coagulation		215	1714	0.125438	2017-10-01	4.99	1072.85
Test was already requested in 24 hours with results in the normal range	Biologic invariance	D-Dimer	Coagulation		210	1703	0.123312	2017-11-01	4.99	1047.9
Test was already requested in 24 hours with results in the normal range	Biologic invariance	D-Dimer	Coagulation		184	1666	0.110444	2017-12-01	4.99	918.16
Test was already requested in 24 hours with results in the normal range	Biologic invariance	D-Dimer	Coagulation		288	2136	0.134831	2018-01-01	4.99	1437.12
Test was already requested in 24 hours with results in the normal range	Biologic invariance	D-Dimer	Coagulation		50	1743	0.0286862	2018-02-01	4.99	249.5
Test cannot be requested on vaginal swab/secretion	Incompatibility	Chlamydia trachomatis nucleic acid amplification (NAATs)	Microbiology	Culture	29	49	0.591837	2016-07-01	9.41	272.89
Test cannot be requested on vaginal swab/secretion	Incompatibility	Chlamydia trachomatis nucleic acid amplification (NAATs)	Microbiology	Culture	30	49	0.612245	2016-08-01	9.41	282.3
Test cannot be requested on vaginal swab/secretion	Incompatibility	Chlamydia trachomatis nucleic acid amplification (NAATs)	Microbiology	Culture	15	38	0.394737	2016-09-01	9.41	141.15
Test cannot be requested on vaginal swab/secretion	Incompatibility	Chlamydia trachomatis nucleic acid amplification (NAATs)	Microbiology	Culture	27	47	0.574468	2016-10-01	9.41	254.07
Test cannot be requested on vaginal swab/secretion	Incompatibility	Chlamydia trachomatis nucleic acid amplification (NAATs)	Microbiology	Culture	17	38	0.447368	2016-11-01	9.41	159.97
Test cannot be requested on vaginal swab/secretion	Incompatibility	Chlamydia trachomatis nucleic acid amplification (NAATs)	Microbiology	Culture	14	31	0.451613	2016-12-01	9.41	131.74
Test cannot be requested on vaginal swab/secretion	Incompatibility	Chlamydia trachomatis nucleic acid amplification (NAATs)	Microbiology	Culture	66	169	0.390533	2017-01-01	9.41	621.06
Test cannot be requested on vaginal swab/secretion	Incompatibility	Chlamydia trachomatis nucleic acid amplification (NAATs)	Microbiology	Culture	66	169	0.390533	2017-02-01	9.41	621.06
Test cannot be requested on vaginal swab/secretion	Incompatibility	Chlamydia trachomatis nucleic acid amplification (NAATs)	Microbiology	Culture	26	61	0.42623	2017-03-01	9.41	244.66
Test cannot be requested on vaginal swab/secretion	Incompatibility	Chlamydia trachomatis nucleic acid amplification (NAATs)	Microbiology	Culture	20	38	0.526316	2017-04-01	9.41	188.2
Test cannot be requested on vaginal swab/secretion	Incompatibility	Chlamydia trachomatis nucleic acid amplification (NAATs)	Microbiology	Culture	20	49	0.408163	2017-05-01	9.41	188.2
Test cannot be requested on vaginal swab/secretion	Incompatibility	Chlamydia trachomatis nucleic acid amplification (NAATs)	Microbiology	Culture	15	37	0.405405	2017-06-01	9.41	141.15
Test cannot be requested on vaginal swab/secretion	Incompatibility	Chlamydia trachomatis nucleic acid amplification (NAATs)	Microbiology	Culture	24	48	0.5	2017-07-01	9.41	225.84
Test cannot be requested on vaginal swab/secretion	Incompatibility	Chlamydia trachomatis nucleic acid amplification (NAATs)	Microbiology	Culture	32	48	0.666667	2017-08-01	9.41	301.12
Test cannot be requested on vaginal swab/secretion	Incompatibility	Chlamydia trachomatis nucleic acid amplification (NAATs)	Microbiology	Culture	21	59	0.355932	2017-09-01	9.41	197.61
Test cannot be requested on vaginal swab/secretion	Incompatibility	Chlamydia trachomatis nucleic acid amplification (NAATs)	Microbiology	Culture	24	40	0.6	2017-10-01	9.41	225.84
Test cannot be requested on vaginal swab/secretion	Incompatibility	Chlamydia trachomatis nucleic acid amplification (NAATs)	Microbiology	Culture	16	33	0.484848	2017-11-01	9.41	150.56
Test cannot be requested on vaginal swab/secretion	Incompatibility	Chlamydia trachomatis nucleic acid amplification (NAATs)	Microbiology	Culture	21	43	0.488372	2017-12-01	9.41	197.61
Test cannot be requested on vaginal swab/secretion	Incompatibility	Chlamydia trachomatis nucleic acid amplification (NAATs)	Microbiology	Culture	24	44	0.545455	2018-01-01	9.41	225.84
Test cannot be requested on vaginal swab/secretion	Incompatibility	Chlamydia trachomatis nucleic acid amplification (NAATs)	Microbiology	Culture	18	38	0.473684	2018-02-01	9.41	169.38
Test was already requested in 24 hours	Incompatibility	Blood Culture - Aerobic	Microbiology	Culture	60	1919	0.0312663	2016-07-01	13.86	831.6
Test was already requested in 24 hours	Incompatibility	Blood Culture - Aerobic	Microbiology	Culture	108	1702	0.0634548	2016-08-01	13.86	1496.88
Test was already requested in 24 hours	Incompatibility	Blood Culture - Aerobic	Microbiology	Culture	65	1669	0.0389455	2016-09-01	13.86	900.9
Test was already requested in 24 hours	Incompatibility	Blood Culture - Aerobic	Microbiology	Culture	62	1464	0.0423497	2016-10-01	13.86	859.32
Test was already requested in 24 hours	Incompatibility	Blood Culture - Aerobic	Microbiology	Culture	53	1692	0.0313239	2016-11-01	13.86	734.58
Test was already requested in 24 hours	Incompatibility	Blood Culture - Aerobic	Microbiology	Culture	66	1616	0.0408416	2016-12-01	13.86	914.76
Test was already requested in 24 hours	Incompatibility	Blood Culture - Aerobic	Microbiology	Culture	45	1921	0.0234253	2017-01-01	13.86	623.7
Test was already requested in 24 hours	Incompatibility	Blood Culture - Aerobic	Microbiology	Culture	45	1921	0.0234253	2017-02-01	13.86	623.7
Test was already requested in 24 hours	Incompatibility	Blood Culture - Aerobic	Microbiology	Culture	69	1704	0.040493	2017-03-01	13.86	956.34
Test was already requested in 24 hours	Incompatibility	Blood Culture - Aerobic	Microbiology	Culture	27	1010	0.0267327	2017-04-01	13.86	374.22
Test was already requested in 24 hours	Incompatibility	Blood Culture - Aerobic	Microbiology	Culture	65	1681	0.0386675	2017-05-01	13.86	900.9
Test was already requested in 24 hours	Incompatibility	Blood Culture - Aerobic	Microbiology	Culture	56	1661	0.0337146	2017-06-01	13.86	776.16
Test was already requested in 24 hours	Incompatibility	Blood Culture - Aerobic	Microbiology	Culture	32	1676	0.0190931	2017-07-01	13.86	443.52
Test was already requested in 24 hours	Incompatibility	Blood Culture - Aerobic	Microbiology	Culture	95	1992	0.0476908	2017-08-01	13.86	1316.7
Test was already requested in 24 hours	Incompatibility	Blood Culture - Aerobic	Microbiology	Culture	42	1481	0.0283592	2017-09-01	13.86	582.12
Test was already requested in 24 hours	Incompatibility	Blood Culture - Aerobic	Microbiology	Culture	58	1779	0.0326026	2017-10-01	13.86	803.88
Test was already requested in 24 hours	Incompatibility	Blood Culture - Aerobic	Microbiology	Culture	66	1616	0.0408416	2017-11-01	13.86	914.76
Test was already requested in 24 hours	Incompatibility	Blood Culture - Aerobic	Microbiology	Culture	67	1783	0.0375771	2017-12-01	13.86	928.62
Test was already requested in 24 hours	Incompatibility	Blood Culture - Aerobic	Microbiology	Culture	67	2032	0.0329724	2018-01-01	13.86	928.62
Test was already requested in 24 hours	Incompatibility	Blood Culture - Aerobic	Microbiology	Culture	19	1526	0.0124509	2018-02-01	13.86	263.34
Test was already requested in 24 hours	Incompatibility	Blood Culture - Anaerobic	Microbiology	Culture	240	1918	0.12513	2016-07-01	13.86	3326.4
Test was already requested in 24 hours	Incompatibility	Blood Culture - Anaerobic	Microbiology	Culture	224	1703	0.131533	2016-08-01	13.86	3104.64
Test was already requested in 24 hours	Incompatibility	Blood Culture - Anaerobic	Microbiology	Culture	173	1670	0.103593	2016-09-01	13.86	2397.78
Test was already requested in 24 hours	Incompatibility	Blood Culture - Anaerobic	Microbiology	Culture	175	1470	0.119048	2016-10-01	13.86	2425.5
Test was already requested in 24 hours	Incompatibility	Blood Culture - Anaerobic	Microbiology	Culture	153	1696	0.0902123	2016-11-01	13.86	2120.58
Test was already requested in 24 hours	Incompatibility	Blood Culture - Anaerobic	Microbiology	Culture	205	1617	0.126778	2016-12-01	13.86	2841.3
Test was already requested in 24 hours	Incompatibility	Blood Culture - Anaerobic	Microbiology	Culture	163	1908	0.0854298	2017-01-01	13.86	2259.18
Test was already requested in 24 hours	Incompatibility	Blood Culture - Anaerobic	Microbiology	Culture	163	1908	0.0854298	2017-02-01	13.86	2259.18
Test was already requested in 24 hours	Incompatibility	Blood Culture - Anaerobic	Microbiology	Culture	175	1702	0.10282	2017-03-01	13.86	2425.5
Test was already requested in 24 hours	Incompatibility	Blood Culture - Anaerobic	Microbiology	Culture	130	1010	0.128713	2017-04-01	13.86	1801.8
Test was already requested in 24 hours	Incompatibility	Blood Culture - Anaerobic	Microbiology	Culture	224	1684	0.133017	2017-05-01	13.86	3104.64
Test was already requested in 24 hours	Incompatibility	Blood Culture - Anaerobic	Microbiology	Culture	222	1659	0.133816	2017-06-01	13.86	3076.92
Test was already requested in 24 hours	Incompatibility	Blood Culture - Anaerobic	Microbiology	Culture	191	1678	0.113826	2017-07-01	13.86	2647.26
Test was already requested in 24 hours	Incompatibility	Blood Culture - Anaerobic	Microbiology	Culture	287	1995	0.14386	2017-08-01	13.86	3977.82
Test was already requested in 24 hours	Incompatibility	Blood Culture - Anaerobic	Microbiology	Culture	219	1480	0.147973	2017-09-01	13.86	3035.34
Test was already requested in 24 hours	Incompatibility	Blood Culture - Anaerobic	Microbiology	Culture	264	1780	0.148315	2017-10-01	13.86	3659.04
Test was already requested in 24 hours	Incompatibility	Blood Culture - Anaerobic	Microbiology	Culture	239	1616	0.147896	2017-11-01	13.86	3312.54
Test was already requested in 24 hours	Incompatibility	Blood Culture - Anaerobic	Microbiology	Culture	286	1786	0.160134	2017-12-01	13.86	3963.96
Test was already requested in 24 hours	Incompatibility	Blood Culture - Anaerobic	Microbiology	Culture	304	2032	0.149606	2018-01-01	13.86	4213.44
Test was already requested in 24 hours	Incompatibility	Blood Culture - Anaerobic	Microbiology	Culture	63	1526	0.0412844	2018-02-01	13.86	873.18
Previous test with positive result	Incompatibility	Epstein-Barr Virus Antibody (IgG)	Microbiology	Antibody	138	163	0.846626	2016-07-01	12.45	1718.1
Previous test with positive result	Incompatibility	Epstein-Barr Virus Antibody (IgG)	Microbiology	Antibody	9	98	0.0918367	2016-08-01	12.45	112.05
Previous test with positive result	Incompatibility	Epstein-Barr Virus Antibody (IgG)	Microbiology	Antibody	6	141	0.0425532	2016-09-01	12.45	74.7
Previous test with positive result	Incompatibility	Epstein-Barr Virus Antibody (IgG)	Microbiology	Antibody	13	146	0.0890411	2016-10-01	12.45	161.85
Previous test with positive result	Incompatibility	Epstein-Barr Virus Antibody (IgG)	Microbiology	Antibody	18	138	0.130435	2016-11-01	12.45	224.1
Previous test with positive result	Incompatibility	Epstein-Barr Virus Antibody (IgG)	Microbiology	Antibody	11	108	0.101852	2016-12-01	12.45	136.95
Previous test with positive result	Incompatibility	Epstein-Barr Virus Antibody (IgG)	Microbiology	Antibody	29	283	0.102473	2017-01-01	12.45	361.05
Previous test with positive result	Incompatibility	Epstein-Barr Virus Antibody (IgG)	Microbiology	Antibody	29	283	0.102473	2017-02-01	12.45	361.05
Previous test with positive result	Incompatibility	Epstein-Barr Virus Antibody (IgG)	Microbiology	Antibody	19	212	0.0896226	2017-03-01	12.45	236.55
Previous test with positive result	Incompatibility	Epstein-Barr Virus Antibody (IgG)	Microbiology	Antibody	4	115	0.0347826	2017-04-01	12.45	49.8
Previous test with positive result	Incompatibility	Epstein-Barr Virus Antibody (IgG)	Microbiology	Antibody	4	183	0.0218579	2017-05-01	12.45	49.8
Previous test with positive result	Incompatibility	Epstein-Barr Virus Antibody (IgG)	Microbiology	Antibody	5	190	0.0263158	2017-06-01	12.45	62.25
Previous test with positive result	Incompatibility	Epstein-Barr Virus Antibody (IgG)	Microbiology	Antibody	4	163	0.0245399	2017-07-01	12.45	49.8
Previous test with positive result	Incompatibility	Epstein-Barr Virus Antibody (IgG)	Microbiology	Antibody	5	149	0.033557	2017-08-01	12.45	62.25
Previous test with positive result	Incompatibility	Epstein-Barr Virus Antibody (IgG)	Microbiology	Antibody	4	167	0.0239521	2017-09-01	12.45	49.8
Previous test with positive result	Incompatibility	Epstein-Barr Virus Antibody (IgG)	Microbiology	Antibody	5	164	0.0304878	2017-10-01	12.45	62.25
Previous test with positive result	Incompatibility	Epstein-Barr Virus Antibody (IgG)	Microbiology	Antibody	6	177	0.0338983	2017-11-01	12.45	74.7
Previous test with positive result	Incompatibility	Epstein-Barr Virus Antibody (IgG)	Microbiology	Antibody	7	155	0.0451613	2017-12-01	12.45	87.15
Previous test with positive result	Incompatibility	Epstein-Barr Virus Antibody (IgG)	Microbiology	Antibody	5	197	0.0253807	2018-01-01	12.45	62.25
Previous test with positive result	Incompatibility	Epstein-Barr Virus Antibody (IgG)	Microbiology	Antibody	3	214	0.0140187	2018-02-01	12.45	37.35
Previous test with positive result	Incompatibility	Toxoplasma Antibody (IgG)	Microbiology	Antibody	148	169	0.87574	2016-07-01	7.79	1152.92
Previous test with positive result	Incompatibility	Toxoplasma Antibody (IgG)	Microbiology	Antibody	7	108	0.0648148	2016-08-01	7.79	54.53
Previous test with positive result	Incompatibility	Toxoplasma Antibody (IgG)	Microbiology	Antibody	2	125	0.016	2016-09-01	7.79	15.58
Previous test with positive result	Incompatibility	Toxoplasma Antibody (IgG)	Microbiology	Antibody	4	148	0.027027	2016-10-01	7.79	31.16
Previous test with positive result	Incompatibility	Toxoplasma Antibody (IgG)	Microbiology	Antibody	5	140	0.0357143	2016-11-01	7.79	38.95
Previous test with positive result	Incompatibility	Toxoplasma Antibody (IgG)	Microbiology	Antibody	5	135	0.037037	2016-12-01	7.79	38.95
Previous test with positive result	Incompatibility	Toxoplasma Antibody (IgG)	Microbiology	Antibody	7	263	0.026616	2017-01-01	7.79	54.53
Previous test with positive result	Incompatibility	Toxoplasma Antibody (IgG)	Microbiology	Antibody	7	263	0.026616	2017-02-01	7.79	54.53
Previous test with positive result	Incompatibility	Toxoplasma Antibody (IgG)	Microbiology	Antibody	4	206	0.0194175	2017-03-01	7.79	31.16
Previous test with positive result	Incompatibility	Toxoplasma Antibody (IgG)	Microbiology	Antibody	4	117	0.034188	2017-04-01	7.79	31.16
Previous test with positive result	Incompatibility	Toxoplasma Antibody (IgG)	Microbiology	Antibody	8	158	0.0506329	2017-05-01	7.79	62.32
Previous test with positive result	Incompatibility	Toxoplasma Antibody (IgG)	Microbiology	Antibody	7	166	0.0421687	2017-06-01	7.79	54.53
Previous test with positive result	Incompatibility	Toxoplasma Antibody (IgG)	Microbiology	Antibody	9	163	0.0552147	2017-07-01	7.79	70.11
Previous test with positive result	Incompatibility	Toxoplasma Antibody (IgG)	Microbiology	Antibody	8	119	0.0672269	2017-08-01	7.79	62.32
Previous test with positive result	Incompatibility	Toxoplasma Antibody (IgG)	Microbiology	Antibody	9	156	0.0576923	2017-09-01	7.79	70.11
Previous test with positive result	Incompatibility	Toxoplasma Antibody (IgG)	Microbiology	Antibody	6	167	0.0359281	2017-10-01	7.79	46.74
Previous test with positive result	Incompatibility	Toxoplasma Antibody (IgG)	Microbiology	Antibody	4	153	0.0261438	2017-11-01	7.79	31.16
Previous test with positive result	Incompatibility	Toxoplasma Antibody (IgG)	Microbiology	Antibody	9	163	0.0552147	2017-12-01	7.79	70.11
Previous test with positive result	Incompatibility	Toxoplasma Antibody (IgG)	Microbiology	Antibody	10	175	0.0571429	2018-01-01	7.79	77.9
Previous test with positive result	Incompatibility	Toxoplasma Antibody (IgG)	Microbiology	Antibody	3	170	0.0176471	2018-02-01	7.79	23.37
Previous test with positive result	Incompatibility	HIV1-2 Antibodies	Microbiology	Antibody	9	353	0.0254958	2016-07-01	10.9	98.1
Previous test with positive result	Incompatibility	HIV1-2 Antibodies	Microbiology	Antibody	4	242	0.0165289	2016-08-01	10.9	43.6
Previous test with positive result	Incompatibility	HIV1-2 Antibodies	Microbiology	Antibody	4	279	0.0143369	2016-09-01	10.9	43.6
Previous test with positive result	Incompatibility	HIV1-2 Antibodies	Microbiology	Antibody	4	291	0.0137457	2016-10-01	10.9	43.6
Previous test with positive result	Incompatibility	HIV1-2 Antibodies	Microbiology	Antibody	5	251	0.0199203	2016-11-01	10.9	54.5
Previous test with positive result	Incompatibility	HIV1-2 Antibodies	Microbiology	Antibody	3	240	0.0125	2016-12-01	10.9	32.7
Previous test with positive result	Incompatibility	HIV1-2 Antibodies	Microbiology	Antibody	16	564	0.0283688	2017-01-01	10.9	174.4
Previous test with positive result	Incompatibility	HIV1-2 Antibodies	Microbiology	Antibody	16	564	0.0283688	2017-02-01	10.9	174.4
Previous test with positive result	Incompatibility	HIV1-2 Antibodies	Microbiology	Antibody	6	356	0.0168539	2017-03-01	10.9	65.4
Previous test with positive result	Incompatibility	HIV1-2 Antibodies	Microbiology	Antibody	7	241	0.0290456	2017-04-01	10.9	76.3
Previous test with positive result	Incompatibility	HIV1-2 Antibodies	Microbiology	Antibody	10	350	0.0285714	2017-05-01	10.9	109
Previous test with positive result	Incompatibility	HIV1-2 Antibodies	Microbiology	Antibody	9	358	0.0251397	2017-06-01	10.9	98.1
Previous test with positive result	Incompatibility	HIV1-2 Antibodies	Microbiology	Antibody	8	353	0.0226629	2017-07-01	10.9	87.2
Previous test with positive result	Incompatibility	HIV1-2 Antibodies	Microbiology	Antibody	21	318	0.0660377	2017-08-01	10.9	228.9
Previous test with positive result	Incompatibility	HIV1-2 Antibodies	Microbiology	Antibody	3	348	0.00862069	2017-09-01	10.9	32.7
Previous test with positive result	Incompatibility	HIV1-2 Antibodies	Microbiology	Antibody	12	344	0.0348837	2017-10-01	10.9	130.8
Previous test with positive result	Incompatibility	HIV1-2 Antibodies	Microbiology	Antibody	11	328	0.0335366	2017-11-01	10.9	119.9
Previous test with positive result	Incompatibility	HIV1-2 Antibodies	Microbiology	Antibody	12	350	0.0342857	2017-12-01	10.9	130.8
Previous test with positive result	Incompatibility	HIV1-2 Antibodies	Microbiology	Antibody	31	478	0.0648536	2018-01-01	10.9	337.9
Previous test with positive result	Incompatibility	HIV1-2 Antibodies	Microbiology	Antibody	4	396	0.010101	2018-02-01	10.9	43.6
Previous test with positive result	Incompatibility	Rubella Antibody (IgG)	Microbiology	Antibody	210	231	0.909091	2016-07-01	7.88	1654.8
Previous test with positive result	Incompatibility	Rubella Antibody (IgG)	Microbiology	Antibody	2	59	0.0338983	2016-08-01	7.88	15.76
Previous test with positive result	Incompatibility	Rubella Antibody (IgG)	Microbiology	Antibody	11	204	0.0539216	2016-09-01	7.88	86.68
Previous test with positive result	Incompatibility	Rubella Antibody (IgG)	Microbiology	Antibody	32	342	0.0935673	2016-10-01	7.88	252.16
Previous test with positive result	Incompatibility	Rubella Antibody (IgG)	Microbiology	Antibody	40	430	0.0930233	2016-11-01	7.88	315.2
Previous test with positive result	Incompatibility	Rubella Antibody (IgG)	Microbiology	Antibody	18	311	0.0578778	2016-12-01	7.88	141.84
Previous test with positive result	Incompatibility	Rubella Antibody (IgG)	Microbiology	Antibody	14	256	0.0546875	2017-01-01	7.88	110.32
Previous test with positive result	Incompatibility	Rubella Antibody (IgG)	Microbiology	Antibody	14	256	0.0546875	2017-02-01	7.88	110.32
Previous test with positive result	Incompatibility	Rubella Antibody (IgG)	Microbiology	Antibody	18	319	0.0564263	2017-03-01	7.88	141.84
Previous test with positive result	Incompatibility	Rubella Antibody (IgG)	Microbiology	Antibody	13	276	0.0471014	2017-04-01	7.88	102.44
Previous test with positive result	Incompatibility	Rubella Antibody (IgG)	Microbiology	Antibody	25	365	0.0684932	2017-05-01	7.88	197
Previous test with positive result	Incompatibility	Rubella Antibody (IgG)	Microbiology	Antibody	23	355	0.0647887	2017-06-01	7.88	181.24
Previous test with positive result	Incompatibility	Rubella Antibody (IgG)	Microbiology	Antibody	14	299	0.0468227	2017-07-01	7.88	110.32
Previous test with positive result	Incompatibility	Rubella Antibody (IgG)	Microbiology	Antibody	5	113	0.0442478	2017-08-01	7.88	39.4
Previous test with positive result	Incompatibility	Rubella Antibody (IgG)	Microbiology	Antibody	16	304	0.0526316	2017-09-01	7.88	126.08
Previous test with positive result	Incompatibility	Rubella Antibody (IgG)	Microbiology	Antibody	21	400	0.0525	2017-10-01	7.88	165.48
Previous test with positive result	Incompatibility	Rubella Antibody (IgG)	Microbiology	Antibody	21	443	0.0474041	2017-11-01	7.88	165.48
Previous test with positive result	Incompatibility	Rubella Antibody (IgG)	Microbiology	Antibody	21	360	0.0583333	2017-12-01	7.88	165.48
Previous test with positive result	Incompatibility	Rubella Antibody (IgG)	Microbiology	Antibody	25	399	0.0626566	2018-01-01	7.88	197
Previous test with positive result	Incompatibility	Rubella Antibody (IgG)	Microbiology	Antibody	3	434	0.00691244	2018-02-01	7.88	23.64
Previous test with positive result	Incompatibility	Cytomegalovirus Antiboy (IgG)	Microbiology	Antibody	248	292	0.849315	2016-07-01	8.07	2001.36
Previous test with positive result	Incompatibility	Cytomegalovirus Antiboy (IgG)	Microbiology	Antibody	12	173	0.0693642	2016-08-01	8.07	96.84
Previous test with positive result	Incompatibility	Cytomegalovirus Antiboy (IgG)	Microbiology	Antibody	9	214	0.0420561	2016-09-01	8.07	72.63
Previous test with positive result	Incompatibility	Cytomegalovirus Antiboy (IgG)	Microbiology	Antibody	12	259	0.046332	2016-10-01	8.07	96.84
Previous test with positive result	Incompatibility	Cytomegalovirus Antiboy (IgG)	Microbiology	Antibody	13	226	0.0575221	2016-11-01	8.07	104.91
Previous test with positive result	Incompatibility	Cytomegalovirus Antiboy (IgG)	Microbiology	Antibody	10	213	0.0469484	2016-12-01	8.07	80.7
Previous test with positive result	Incompatibility	Cytomegalovirus Antiboy (IgG)	Microbiology	Antibody	22	446	0.0493274	2017-01-01	8.07	177.54
Previous test with positive result	Incompatibility	Cytomegalovirus Antiboy (IgG)	Microbiology	Antibody	22	446	0.0493274	2017-02-01	8.07	177.54
Previous test with positive result	Incompatibility	Cytomegalovirus Antiboy (IgG)	Microbiology	Antibody	13	319	0.0407524	2017-03-01	8.07	104.91
Previous test with positive result	Incompatibility	Cytomegalovirus Antiboy (IgG)	Microbiology	Antibody	10	203	0.0492611	2017-04-01	8.07	80.7
Previous test with positive result	Incompatibility	Cytomegalovirus Antiboy (IgG)	Microbiology	Antibody	23	262	0.0877863	2017-05-01	8.07	185.61
Previous test with positive result	Incompatibility	Cytomegalovirus Antiboy (IgG)	Microbiology	Antibody	24	279	0.0860215	2017-06-01	8.07	193.68
Previous test with positive result	Incompatibility	Cytomegalovirus Antiboy (IgG)	Microbiology	Antibody	18	254	0.0708661	2017-07-01	8.07	145.26
Previous test with positive result	Incompatibility	Cytomegalovirus Antiboy (IgG)	Microbiology	Antibody	16	222	0.0720721	2017-08-01	8.07	129.12
Previous test with positive result	Incompatibility	Cytomegalovirus Antiboy (IgG)	Microbiology	Antibody	29	278	0.104317	2017-09-01	8.07	234.03
Previous test with positive result	Incompatibility	Cytomegalovirus Antiboy (IgG)	Microbiology	Antibody	25	269	0.0929368	2017-10-01	8.07	201.75
Previous test with positive result	Incompatibility	Cytomegalovirus Antiboy (IgG)	Microbiology	Antibody	20	269	0.0743494	2017-11-01	8.07	161.4
Previous test with positive result	Incompatibility	Cytomegalovirus Antiboy (IgG)	Microbiology	Antibody	21	254	0.0826772	2017-12-01	8.07	169.47
Previous test with positive result	Incompatibility	Cytomegalovirus Antiboy (IgG)	Microbiology	Antibody	24	300	0.08	2018-01-01	8.07	193.68
Previous test with positive result	Incompatibility	Cytomegalovirus Antiboy (IgG)	Microbiology	Antibody	9	314	0.0286624	2018-02-01	8.07	72.63
Test was already requested in 7 days	Biologic invariance	Complete Blood Count	Basic panel		3198	27990	0.114255	2016-07-01	3.17	10137.7
Test was already requested in 7 days	Biologic invariance	Complete Blood Count	Basic panel		3360	18048	0.18617	2016-08-01	3.17	10651.2
Test was already requested in 7 days	Biologic invariance	Complete Blood Count	Basic panel		2981	22476	0.13263	2016-09-01	3.17	9449.77
Test was already requested in 7 days	Biologic invariance	Complete Blood Count	Basic panel		3405	24678	0.137977	2016-10-01	3.17	10793.9
Test was already requested in 7 days	Biologic invariance	Complete Blood Count	Basic panel		3329	24662	0.134985	2016-11-01	3.17	10552.9
Test was already requested in 7 days	Biologic invariance	Complete Blood Count	Basic panel		3974	23209	0.171227	2016-12-01	3.17	12597.6
Test was already requested in 7 days	Biologic invariance	Complete Blood Count	Basic panel		3244	25485	0.127291	2017-01-01	3.17	10283.5
Test was already requested in 7 days	Biologic invariance	Complete Blood Count	Basic panel		3244	25485	0.127291	2017-02-01	3.17	10283.5
Test was already requested in 7 days	Biologic invariance	Complete Blood Count	Basic panel		3411	25707	0.132688	2017-03-01	3.17	10812.9
Test was already requested in 7 days	Biologic invariance	Complete Blood Count	Basic panel		2555	16147	0.158234	2017-04-01	3.17	8099.35
Test was already requested in 7 days	Biologic invariance	Complete Blood Count	Basic panel		4128	24781	0.166579	2017-05-01	3.17	13085.8
Test was already requested in 7 days	Biologic invariance	Complete Blood Count	Basic panel		3947	23634	0.167005	2017-06-01	3.17	12512
Test was already requested in 7 days	Biologic invariance	Complete Blood Count	Basic panel		3554	23036	0.15428	2017-07-01	3.17	11266.2
Test was already requested in 7 days	Biologic invariance	Complete Blood Count	Basic panel		3829	18927	0.202304	2017-08-01	3.17	12137.9
Test was already requested in 7 days	Biologic invariance	Complete Blood Count	Basic panel		3894	23042	0.168996	2017-09-01	3.17	12344
Test was already requested in 7 days	Biologic invariance	Complete Blood Count	Basic panel		4587	25793	0.177839	2017-10-01	3.17	14540.8
Test was already requested in 7 days	Biologic invariance	Complete Blood Count	Basic panel		4295	24673	0.174077	2017-11-01	3.17	13615.1
Test was already requested in 7 days	Biologic invariance	Complete Blood Count	Basic panel		4651	24256	0.191746	2017-12-01	3.17	14743.7
Test was already requested in 7 days	Biologic invariance	Complete Blood Count	Basic panel		4961	25923	0.191374	2018-01-01	3.17	15726.4
Test was already requested in 7 days	Biologic invariance	Complete Blood Count	Basic panel		962	24124	0.0398773	2018-02-01	3.17	3049.54
Test was already requested in 7 days	Biologic invariance	White Blood Cell Count	Basic panel		677	25334	0.026723	2016-07-01	3.91	2647.07
Test was already requested in 7 days	Biologic invariance	White Blood Cell Count	Basic panel		1631	17055	0.0956318	2016-08-01	3.91	6377.21
Test was already requested in 7 days	Biologic invariance	White Blood Cell Count	Basic panel		1071	20586	0.0520256	2016-09-01	3.91	4187.61
Test was already requested in 7 days	Biologic invariance	White Blood Cell Count	Basic panel		1230	22637	0.0543358	2016-10-01	3.91	4809.3
Test was already requested in 7 days	Biologic invariance	White Blood Cell Count	Basic panel		1173	22926	0.0511646	2016-11-01	3.91	4586.43
Test was already requested in 7 days	Biologic invariance	White Blood Cell Count	Basic panel		1367	21749	0.0628535	2016-12-01	3.91	5344.97
Test was already requested in 7 days	Biologic invariance	White Blood Cell Count	Basic panel		1086	23328	0.0465535	2017-01-01	3.91	4246.26
Test was already requested in 7 days	Biologic invariance	White Blood Cell Count	Basic panel		1086	23328	0.0465535	2017-02-01	3.91	4246.26
Test was already requested in 7 days	Biologic invariance	White Blood Cell Count	Basic panel		1192	23788	0.0501093	2017-03-01	3.91	4660.72
Test was already requested in 7 days	Biologic invariance	White Blood Cell Count	Basic panel		877	15202	0.0576898	2017-04-01	3.91	3429.07
Test was already requested in 7 days	Biologic invariance	White Blood Cell Count	Basic panel		1282	23142	0.0553971	2017-05-01	3.91	5012.62
Test was already requested in 7 days	Biologic invariance	White Blood Cell Count	Basic panel		1158	21938	0.0527851	2017-06-01	3.91	4527.78
Test was already requested in 7 days	Biologic invariance	White Blood Cell Count	Basic panel		1016	21638	0.0469544	2017-07-01	3.91	3972.56
Test was already requested in 7 days	Biologic invariance	White Blood Cell Count	Basic panel		1507	18020	0.0836293	2017-08-01	3.91	5892.37
Test was already requested in 7 days	Biologic invariance	White Blood Cell Count	Basic panel		1095	21506	0.050916	2017-09-01	3.91	4281.45
Test was already requested in 7 days	Biologic invariance	White Blood Cell Count	Basic panel		1485	23966	0.0619628	2017-10-01	3.91	5806.35
Test was already requested in 7 days	Biologic invariance	White Blood Cell Count	Basic panel		1343	23136	0.0580481	2017-11-01	3.91	5251.13
Test was already requested in 7 days	Biologic invariance	White Blood Cell Count	Basic panel		1403	22918	0.0612183	2017-12-01	3.91	5485.73
Test was already requested in 7 days	Biologic invariance	White Blood Cell Count	Basic panel		1609	24571	0.0654837	2018-01-01	3.91	6291.19
Test was already requested in 7 days	Biologic invariance	White Blood Cell Count	Basic panel		341	22702	0.0150207	2018-02-01	3.91	1333.31
Test was already requested in 7 days	Biologic invariance	Sedimentation Rate	Basic panel		14	1981	0.00706714	2016-07-01	1.95	27.3
Test was already requested in 7 days	Biologic invariance	Sedimentation Rate	Basic panel		23	1035	0.0222222	2016-08-01	1.95	44.85
Test was already requested in 7 days	Biologic invariance	Sedimentation Rate	Basic panel		11	1642	0.00669915	2016-09-01	1.95	21.45
Test was already requested in 7 days	Biologic invariance	Sedimentation Rate	Basic panel		20	1647	0.0121433	2016-10-01	1.95	39
Test was already requested in 7 days	Biologic invariance	Sedimentation Rate	Basic panel		17	1628	0.0104423	2016-11-01	1.95	33.15
Test was already requested in 7 days	Biologic invariance	Sedimentation Rate	Basic panel		23	1298	0.0177196	2016-12-01	1.95	44.85
Test was already requested in 7 days	Biologic invariance	Sedimentation Rate	Basic panel		22	2439	0.00902009	2017-01-01	1.95	42.9
Test was already requested in 7 days	Biologic invariance	Sedimentation Rate	Basic panel		22	2439	0.00902009	2017-02-01	1.95	42.9
Test was already requested in 7 days	Biologic invariance	Sedimentation Rate	Basic panel		10	1794	0.00557414	2017-03-01	1.95	19.5
Test was already requested in 7 days	Biologic invariance	Sedimentation Rate	Basic panel		8	1057	0.00756859	2017-04-01	1.95	15.6
Test was already requested in 7 days	Biologic invariance	Sedimentation Rate	Basic panel		8	1508	0.00530504	2017-05-01	1.95	15.6
Test was already requested in 7 days	Biologic invariance	Sedimentation Rate	Basic panel		11	1511	0.00727995	2017-06-01	1.95	21.45
Test was already requested in 7 days	Biologic invariance	Sedimentation Rate	Basic panel		4	1405	0.00284698	2017-07-01	1.95	7.8
Test was already requested in 7 days	Biologic invariance	Sedimentation Rate	Basic panel		7	1106	0.00632911	2017-08-01	1.95	13.65
Test was already requested in 7 days	Biologic invariance	Sedimentation Rate	Basic panel		12	1568	0.00765306	2017-09-01	1.95	23.4
Test was already requested in 7 days	Biologic invariance	Sedimentation Rate	Basic panel		9	1637	0.00549786	2017-10-01	1.95	17.55
Test was already requested in 7 days	Biologic invariance	Sedimentation Rate	Basic panel		11	1610	0.0068323	2017-11-01	1.95	21.45
Test was already requested in 7 days	Biologic invariance	Sedimentation Rate	Basic panel		9	1316	0.00683891	2017-12-01	1.95	17.55
Test was already requested in 7 days	Biologic invariance	Sedimentation Rate	Basic panel		5	1600	0.003125	2018-01-01	1.95	9.75
Test was already requested in 7 days	Biologic invariance	Sedimentation Rate	Basic panel		2	1708	0.00117096	2018-02-01	1.95	3.9
